# Supplementary material for: Causal Relationship Between Mitochondrial Characteristics and Inflammatory Bowel Disease and Its Subtypes: Evidence for Mendelian Randomization
Source: JGH Open. 2025 Aug 19;9(8):e70257. doi: 10.1002/jgh3.70257 (PMC12361811; doi:10.1002/jgh3.70257)
Supplement: Supplementary file 1 — Table S1: Summary of data source of 63 kinds of mitochondrial characteristics. Table S2: suitable instrumental variables of 63 kinds of mitochondrial characteristics. Table S3: The single nucleotide polymorphism selected for inflammatory bowel disease to perform Mendelian randomization analysis. Table S4: The single nucleotide polymorphism selected for ulcerative colitis to perform Mendelian randomization analysis. Table S5: The single nucleotide polymorphism selected for crohn's disease to perform Mendelian randomization analysis. Table S6: Estimates of causal effect of inflammatory bowel disease on 63 kinds of mitochondrial characteristics. Table S7: Estimates of causal effect of ulcerative colitis on 63 kinds of mitochondrial characteristics. Table S8: Estimates of causal effect of crohn's disease on 63 kinds of mitochondrial characteristics. Table S9: The results of MR‐PRESSO test of each Mendelian randomization study. Table S10: Pleiotropy analysis of mendelian randomization analysis. Table S11: Heterogeneity analysis of mendelian randomization analysis. Table S12: Steiger test of mendelian randomization analysis. Table S13: The single nucleotide polymorphism selected for inflammatory bowel disease to perform Mendelian randomization analysis (after screening). Table S14: The single nucleotide polymorphism selected for ulcerative colitis to perform Mendelian randomization analysis (after screening). Table S15: The single nucleotide polymorphism selected for crohn's disease to perform Mendelian randomization analysis (after screening). Table S16: Estimates of causal effect of inflammatory bowel disease on mitochondrial characteristics after screening. Table S17: Estimates of causal effect of ulcerative colitis on mitochondrial characteristics after screening. Table S18: Estimates of causal effect of crohn's disease on mitochondrial characteristics after screening. Table S19: Inverse‐variance weighted of inflammatory bowel disease and its subtypes on mitochondrial [file JGH3-9-e70257-s001.xlsx]

## Sheet: DataSheet
SUPPLEMENTARY TABLES
Table S1: Summary of data source of 63 kinds of mitochondrial characteristics.
Table S2: suitable instrumental variables of 63 kinds of mitochondrial characteristics.
Table S3: The single nucleotide polymorphism selected for inflammatory bowel disease to perform Mendelian randomization analysis.
Table S4: The single nucleotide polymorphism selected for ulcerative colitis to perform Mendelian randomization analysis.
Table S5: The single nucleotide polymorphism selected for crohn's disease to perform Mendelian randomization analysis.
Table S6: Estimates of causal effect of inflammatory bowel disease on 63 kinds of mitochondrial characteristics.
Table S7: Estimates of causal effect of ulcerative colitis on 63 kinds of mitochondrial characteristics.
Table S8: Estimates of causal effect of crohn's disease on 63 kinds of mitochondrial characteristics.
Table S9: The results of MR-PRESSO test of each Mendelian randomization study.
Table S10: Pleiotropy analysis of mendelian randomization analysis.
Table S11: Heterogeneity analysis of mendelian randomization analysis.
Table S12: Steiger test of mendelian randomization analysis.
Table S13: The single nucleotide polymorphism selected for inflammatory bowel disease to perform Mendelian randomization analysis (after screening).
Table S14: The single nucleotide polymorphism selected for ulcerative colitis to perform Mendelian randomization analysis (after screening).
Table S15: The single nucleotide polymorphism selected for crohn's disease to perform Mendelian randomization analysis (after screening).
Table S16: Estimates of causal effect of inflammatory bowel disease on mitochondrial characteristics after screening.
Table S17: Estimates of causal effect of ulcerative colitis on mitochondrial characteristics after screening.
Table S18: Estimates of causal effect of crohn's disease on mitochondrial characteristics after screening.
Table S19: Inverse-variance weighted of inflammatory bowel disease and its subtypes on mitochondrial characteristics after screening（False discovery rate）.

## Sheet: Table S1
Table S1: Summary of data source of 63 kinds of mitochondrial characteristics.
id	Year	Trait	Sample size	Number of SNPs	PMID
ebi-a-GCST90010109	2020	Carbonic anhydrase 5A,mitochondrial levels	1263	18093722	33303764
ebi-a-GCST90010120	2020	2,4-dienoyl-CoA reductase,mitochondrial levels	1296	18162745	33303764
ebi-a-GCST90010172	2020	Superoxide dismutase [Mn],mitochondrial levels	1301	18166693	33303764
ebi-a-GCST90019404	2020	Medium-chain specific acyl-CoA dehydrogenase, mitochondrial measurement	10708	15566792	33328453
ebi-a-GCST90019407	2020	Electron transfer flavoprotein subunit alpha, mitochondrial measurement	10708	15567823	33328453
ebi-a-GCST90019467	2020	GrpE protein homolog 1, mitochondrial measurement	10708	15566219	33328453
prot-a-1055	2018	Phenylalanine--tRNA ligase, mitochondrial	3301	10534735	29875488
prot-a-1220	2018	Glutaredoxin-2, mitochondrial	3301	10534735	29875488
prot-a-1281	2018	GrpE protein homolog 1, mitochondrial	3301	10534735	29875488
prot-a-1339	2018	Histidine triad nucleotide-binding protein 2, mitochondrial	3301	10534735	29875488
prot-a-1356	2018	Hydroxymethylglutaryl-CoA synthase, mitochondrial	3301	10534735	29875488
prot-a-1368	2018	4-hydroxy-2-oxoglutarate aldolase, mitochondrial	3301	10534735	29875488
prot-a-1392	2018	Serine protease HTRA2, mitochondrial	3301	10534735	29875488
prot-a-1572	2018	Iron-sulfur cluster assembly enzyme ISCU, mitochondrial	3301	10534735	29875488
prot-a-1761	2018	Lon protease homolog, mitochondrial	3301	10534735	29875488
prot-a-1783	2018	Leucine-rich PPR motif-containing protein, mitochondrial	3301	10534735	29875488
prot-a-1864	2018	Methylmalonyl-CoA epimerase, mitochondrial	3301	10534735	29875488
prot-a-1907	2018	Malonyl-CoA decarboxylase, mitochondrial	3301	10534735	29875488
prot-a-1940	2018	39S ribosomal protein L14, mitochondrial	3301	10534735	29875488
prot-a-1941	2018	39S ribosomal protein L32, mitochondrial	3301	10534735	29875488
prot-a-1942	2018	39S ribosomal protein L33, mitochondrial	3301	10534735	29875488
prot-a-1943	2018	39S ribosomal protein L34, mitochondrial	3301	10534735	29875488
prot-a-1944	2018	39S ribosomal protein L52, mitochondrial	3301	10534735	29875488
prot-a-1945	2018	Ribosome-recycling factor, mitochondrial	3301	10534735	29875488
prot-a-1953	2018	Mitochondrial peptide methionine sulfoxide reductase	3301	10534735	29875488
prot-a-1961	2018	Mitochondrial fission regulator 1	3301	10534735	29875488
prot-a-1964	2018	Poly(A) RNA polymerase, mitochondrial	3301	10534735	29875488
prot-a-1965	2018	Peptide chain release factor 1-like, mitochondrial	3301	10534735	29875488
prot-a-1969	2018	Mitochondrial ubiquitin ligase activator of NFKB 1	3301	10534735	29875488
prot-a-1970	2018	Mitochondrial ubiquitin ligase activator of NFKB 1	3301	10534735	29875488
prot-a-1997	2018	N-acetylglutamate synthase, mitochondrial	3301	10534735	29875488
prot-a-2022	2018	NADH dehydrogenase [ubiquinone] 1 beta subcomplex subunit 11, mitochondrial	3301	10534735	29875488
prot-a-2024	2018	NADH dehydrogenase [ubiquinone] 1 beta subcomplex subunit 8, mitochondrial	3301	10534735	29875488
prot-a-2025	2018	NADH dehydrogenase [ubiquinone] iron-sulfur protein 4, mitochondrial	3301	10534735	29875488
prot-a-2026	2018	NADH dehydrogenase [ubiquinone] flavoprotein 2, mitochondrial	3301	10534735	29875488
prot-a-203	2018	ATP synthase subunit beta, mitochondrial	3301	10534735	29875488
prot-a-2041	2018	NFU1 iron-sulfur cluster scaffold homolog, mitochondrial	3301	10534735	29875488
prot-a-2128	2018	Nucleoside diphosphate-linked moiety X motif 8, mitochondrial	3301	10534735	29875488
prot-a-2129	2018	ADP-ribose pyrophosphatase, mitochondrial	3301	10534735	29875488
prot-a-2190	2018	Pyruvate carboxylase, mitochondrial	3301	10534735	29875488
prot-a-2235	2018	[Pyruvate dehydrogenase (acetyl-transferring)] kinase isozyme 1, mitochondrial	3301	10534735	29875488
prot-a-2236	2018	[Pyruvate dehydrogenase (acetyl-transferring)] kinase isozyme 2, mitochondrial	3301	10534735	29875488
prot-a-2454	2018	tRNA pseudouridine synthase A, mitochondrial	3301	10534735	29875488
prot-a-2526	2018	Oligoribonuclease, mitochondrial	3301	10534735	29875488
prot-a-2575	2018	rRNA methyltransferase 3, mitochondrial	3301	10534735	29875488
prot-a-2627	2018	Serine--tRNA ligase, mitochondrial	3301	10534735	29875488
prot-a-2653	2018	Protein SCO1 homolog, mitochondrial	3301	10534735	29875488
prot-a-2657	2018	Succinate dehydrogenase assembly factor 2, mitochondrial	3301	10534735	29875488
prot-a-2737	2018	NAD-dependent protein deacylase sirtuin-5, mitochondrial	3301	10534735	29875488
prot-a-2749	2018	Mitochondrial glutamate carrier 2	3301	10534735	29875488
prot-a-2764	2018	Mitochondrial sodium/hydrogen exchanger 9B2	3301	10534735	29875488
prot-a-2776	2018	Essential MCU regulator, mitochondrial	3301	10534735	29875488
prot-a-2799	2018	Superoxide dismutase [Mn], mitochondrial	3301	10534735	29875488
prot-a-2866	2018	Steroidogenic acute regulatory protein, mitochondrial	3301	10534735	29875488
prot-a-3015	2018	Transmembrane protein 70, mitochondrial	3301	10534735	29875488
prot-a-308	2018	ES1 protein homolog, mitochondrial	3301	10534735	29875488
prot-a-63	2018	Apoptosis-inducing factor 1, mitochondrial	3301	10534735	29875488
prot-a-64	2018	Apoptosis-inducing factor 1, mitochondrial	3301	10534735	29875488
prot-a-825	2018	Dihydrolipoyl dehydrogenase, mitochondrial	3301	10534735	29875488
prot-a-847	2018	Mitochondrial import inner membrane translocase subunit TIM14	3301	10534735	29875488
prot-a-896	2018	Calcium uptake protein 3, mitochondrial	3301	10534735	29875488
prot-a-992	2018	Persulfide dioxygenase ETHE1, mitochondrial	3301	10534735	29875488

## Sheet: Table S2
Table S2: suitable instrumental variables of 63 kinds of mitochondrial characteristics.
chr.exposure	pos.exposure	beta.exposure	se.exposure	pval.exposure	samplesize.exposure	id.exposure	SNP	effect_allele.exposure	other_allele.exposure	eaf.exposure	exposure	mr_keep.exposure	pval_origin.exposure	data_source.exposure	maf	R2	F.value
1	245466722	0.609942	0.130351	4.35712e-06	1263	ebi-a-GCST90010109	rs562576570	C	G	0.023	Carbonic anhydrase 5A,mitochondrial levels	TRUE	reported	igd	0.023	0.0167197	21.4421
1	51221165	0.231563	0.046059	7.18323e-07	1263	ebi-a-GCST90010109	rs12048510	A	G	0.259	Carbonic anhydrase 5A,mitochondrial levels	TRUE	reported	igd	0.259	0.0205819	26.4992
3	171562199	0.19681	0.042279	4.56941e-06	1263	ebi-a-GCST90010109	rs3929518	C	T	0.366	Carbonic anhydrase 5A,mitochondrial levels	TRUE	reported	igd	0.366	0.0179761	23.0828
3	110007587	0.549405	0.118186	4.56226e-06	1263	ebi-a-GCST90010109	rs13062199	A	G	0.031	Carbonic anhydrase 5A,mitochondrial levels	TRUE	reported	igd	0.031	0.0181343	23.2897
4	13003905	0.192645	0.0406967	2.94483e-06	1263	ebi-a-GCST90010109	rs2673422	A	G	0.498	Carbonic anhydrase 5A,mitochondrial levels	TRUE	reported	igd	0.498	0.0185558	23.8412
6	2085937	-0.460679	0.0973617	3.33565e-06	1263	ebi-a-GCST90010109	rs35831978	C	T	0.045	Carbonic anhydrase 5A,mitochondrial levels	TRUE	reported	igd	0.045	0.0182408	23.4289
8	14071289	0.853835	0.183679	4.39167e-06	1263	ebi-a-GCST90010109	rs7830850	C	A	0.012	Carbonic anhydrase 5A,mitochondrial levels	TRUE	reported	igd	0.012	0.0172869	22.1822
11	78104037	0.803251	0.153413	7.17348e-07	1263	ebi-a-GCST90010109	rs117937763	T	G	0.018	Carbonic anhydrase 5A,mitochondrial levels	TRUE	reported	igd	0.018	0.0228095	29.4342
13	46757299	0.204527	0.0417118	1.35922e-06	1263	ebi-a-GCST90010109	rs3759484	G	A	0.394	Carbonic anhydrase 5A,mitochondrial levels	TRUE	reported	igd	0.394	0.0199756	25.7027
16	87070172	0.483782	0.0986341	1.40146e-06	1263	ebi-a-GCST90010109	rs79551470	C	T	0.043	Carbonic anhydrase 5A,mitochondrial levels	TRUE	reported	igd	0.043	0.0192624	24.7669
16	87927222	0.733761	0.0468916	5.66761e-40	1263	ebi-a-GCST90010109	rs55870502	C	T	0.185	Carbonic anhydrase 5A,mitochondrial levels	TRUE	reported	igd	0.185	0.162356	244.413
5	36683684	-0.253257	0.0536673	3.29777e-06	1296	ebi-a-GCST90010120	rs7704118	C	G	0.834	2,4-dienoyl-CoA reductase,mitochondrial levels	TRUE	reported	igd	0.166	0.0177593	23.3961
6	51810499	0.252655	0.0537174	3.41067e-06	1296	ebi-a-GCST90010120	rs12194995	C	T	0.157	2,4-dienoyl-CoA reductase,mitochondrial levels	TRUE	reported	igd	0.157	0.0168971	22.2407
8	65192690	-0.394769	0.0756578	4.09562e-07	1296	ebi-a-GCST90010120	rs7000098	T	C	0.076	2,4-dienoyl-CoA reductase,mitochondrial levels	TRUE	reported	igd	0.076	0.0218878	28.9566
8	74087078	-0.199727	0.0416232	2.15357e-06	1296	ebi-a-GCST90010120	rs4415303	G	A	0.632	2,4-dienoyl-CoA reductase,mitochondrial levels	TRUE	reported	igd	0.368	0.0185553	24.4645
12	113552270	-0.193264	0.0406992	2.77728e-06	1296	ebi-a-GCST90010120	rs1284877	A	C	0.666	2,4-dienoyl-CoA reductase,mitochondrial levels	TRUE	reported	igd	0.334	0.016617	21.8657
22	22563068	-0.229333	0.0478484	2.72471e-06	1296	ebi-a-GCST90010120	rs5750720	A	C	0.242	2,4-dienoyl-CoA reductase,mitochondrial levels	TRUE	reported	igd	0.242	0.0192951	25.4591
3	184915894	-0.268814	0.0571522	3.40283e-06	1301	ebi-a-GCST90010172	rs13093563	C	A	0.145	Superoxide dismutase [Mn],mitochondrial levels	TRUE	reported	igd	0.145	0.0179171	23.6989
3	140244050	-0.77667	0.137733	2.99958e-08	1301	ebi-a-GCST90010172	rs114680301	G	A	0.02	Superoxide dismutase [Mn],mitochondrial levels	TRUE	reported	igd	0.02	0.0236461	31.4602
5	125802916	0.376199	0.0807323	4.55407e-06	1301	ebi-a-GCST90010172	rs28608659	A	G	0.066	Superoxide dismutase [Mn],mitochondrial levels	TRUE	reported	igd	0.066	0.0174484	23.068
6	149205466	-0.654732	0.137816	2.87171e-06	1301	ebi-a-GCST90010172	rs117573040	A	G	0.022	Superoxide dismutase [Mn],mitochondrial levels	TRUE	reported	igd	0.022	0.0184467	24.4126
8	18179111	-0.290764	0.0625853	4.5673e-06	1301	ebi-a-GCST90010172	rs57183935	C	A	0.119	Superoxide dismutase [Mn],mitochondrial levels	TRUE	reported	igd	0.119	0.017727	23.4429
9	140122308	0.203009	0.0405448	8.04285e-07	1301	ebi-a-GCST90010172	rs28609129	A	G	0.568	Superoxide dismutase [Mn],mitochondrial levels	TRUE	reported	igd	0.432	0.0202252	26.8149
10	6945985	0.22531	0.0473137	2.73804e-06	1301	ebi-a-GCST90010172	rs4378289	A	G	0.235	Superoxide dismutase [Mn],mitochondrial levels	TRUE	reported	igd	0.235	0.0182524	24.1507
11	21084556	-0.35703	0.0761451	3.87713e-06	1301	ebi-a-GCST90010172	rs73448953	G	A	0.075	Superoxide dismutase [Mn],mitochondrial levels	TRUE	reported	igd	0.075	0.0176865	23.3885
13	78067058	-0.246927	0.05243	3.5443e-06	1301	ebi-a-GCST90010172	rs9318486	T	G	0.183	Superoxide dismutase [Mn],mitochondrial levels	TRUE	reported	igd	0.183	0.0182323	24.1235
16	6760213	0.604458	0.116962	6.43265e-07	1301	ebi-a-GCST90010172	rs1978291	C	G	0.97	Superoxide dismutase [Mn],mitochondrial levels	TRUE	reported	igd	0.03	0.0212645	28.2227
17	44869312	-0.367771	0.0728506	6.41328e-07	1301	ebi-a-GCST90010172	rs199493	A	G	0.918	Superoxide dismutase [Mn],mitochondrial levels	TRUE	reported	igd	0.082	0.020363	27.0013
18	5669246	-0.544967	0.109816	9.82992e-07	1301	ebi-a-GCST90010172	rs117187233	G	A	0.034	Superoxide dismutase [Mn],mitochondrial levels	TRUE	reported	igd	0.034	0.0195086	25.8459
1	75436832	-0.4536	0.0511	6.6558e-19	10708	ebi-a-GCST90019404	rs149556176	C	T	0.0174	Medium-chain specific acyl-CoA dehydrogenase, mitochondrial measurement	TRUE	reported	igd	0.0174	0.00703562	75.857
1	76683198	-0.0781	0.0144	6.12703e-08	10708	ebi-a-GCST90019404	rs12073910	A	C	0.7352	Medium-chain specific acyl-CoA dehydrogenase, mitochondrial measurement	TRUE	reported	igd	0.2648	0.00237496	25.4868
1	218074877	-0.0944	0.02	2.28602e-06	10708	ebi-a-GCST90019404	rs56051014	G	T	0.1135	Medium-chain specific acyl-CoA dehydrogenase, mitochondrial measurement	TRUE	reported	igd	0.1135	0.00179328	19.2334
1	76097044	-0.5061	0.013	1e-200	10708	ebi-a-GCST90019404	rs392691	T	C	0.7023	Medium-chain specific acyl-CoA dehydrogenase, mitochondrial measurement	TRUE	reported	igd	0.2977	0.107104	1284.19
1	196670839	0.0619	0.0135	4.71998e-06	10708	ebi-a-GCST90019404	rs10754199	G	A	0.6081	Medium-chain specific acyl-CoA dehydrogenase, mitochondrial measurement	TRUE	reported	igd	0.3919	0.00182626	19.5877
1	156869047	0.114	0.0219	2.00198e-07	10708	ebi-a-GCST90019404	rs12566888	T	G	0.0893	Medium-chain specific acyl-CoA dehydrogenase, mitochondrial measurement	TRUE	reported	igd	0.0893	0.00211381	22.6784
3	165560618	0.122	0.0219	2.59102e-08	10708	ebi-a-GCST90019404	rs893522	C	A	0.0906	Medium-chain specific acyl-CoA dehydrogenase, mitochondrial measurement	TRUE	reported	igd	0.0906	0.00245263	26.3225
4	177703352	-0.2376	0.0515	3.91102e-06	10708	ebi-a-GCST90019404	rs148769973	A	G	0.0194	Medium-chain specific acyl-CoA dehydrogenase, mitochondrial measurement	TRUE	reported	igd	0.0194	0.00214791	23.045
4	174803040	0.073	0.0139	1.66399e-07	10708	ebi-a-GCST90019404	rs9997597	A	C	0.2837	Medium-chain specific acyl-CoA dehydrogenase, mitochondrial measurement	TRUE	reported	igd	0.2837	0.00216586	23.238
7	27977834	0.2649	0.0576	4.29003e-06	10708	ebi-a-GCST90019404	rs142339756	C	T	0.0135	Medium-chain specific acyl-CoA dehydrogenase, mitochondrial measurement	TRUE	reported	igd	0.0135	0.00186907	20.0477
8	96346686	-0.1822	0.0395	3.91697e-06	10708	ebi-a-GCST90019404	rs13263016	A	G	0.0284	Medium-chain specific acyl-CoA dehydrogenase, mitochondrial measurement	TRUE	reported	igd	0.0284	0.00183203	19.6497
9	79305537	0.0846	0.0185	4.83203e-06	10708	ebi-a-GCST90019404	rs10512061	T	A	0.1352	Medium-chain specific acyl-CoA dehydrogenase, mitochondrial measurement	TRUE	reported	igd	0.1352	0.00167364	17.9481
11	123356451	-0.074	0.0153	1.344e-06	10708	ebi-a-GCST90019404	rs35871881	G	A	0.226	Medium-chain specific acyl-CoA dehydrogenase, mitochondrial measurement	TRUE	reported	igd	0.226	0.00191577	20.5496
12	71941904	0.3217	0.0677	2.003e-06	10708	ebi-a-GCST90019404	rs141822955	C	T	0.0102	Medium-chain specific acyl-CoA dehydrogenase, mitochondrial measurement	TRUE	reported	igd	0.0102	0.00208968	22.419
13	82495741	0.2387	0.0507	2.53998e-06	10708	ebi-a-GCST90019404	rs190056349	T	A	0.0173	Medium-chain specific acyl-CoA dehydrogenase, mitochondrial measurement	TRUE	reported	igd	0.0173	0.00193732	20.7812
13	75799838	0.0855	0.0187	4.84295e-06	10708	ebi-a-GCST90019404	rs572134	C	T	0.8645	Medium-chain specific acyl-CoA dehydrogenase, mitochondrial measurement	TRUE	reported	igd	0.1355	0.00171264	18.367
13	45503672	-0.1541	0.0312	7.93999e-07	10708	ebi-a-GCST90019404	rs117597696	A	G	0.0485	Medium-chain specific acyl-CoA dehydrogenase, mitochondrial measurement	TRUE	reported	igd	0.0485	0.00219172	23.5161
15	94577476	0.162	0.0341	2.01702e-06	10708	ebi-a-GCST90019404	rs72649565	A	C	0.0381	Medium-chain specific acyl-CoA dehydrogenase, mitochondrial measurement	TRUE	reported	igd	0.0381	0.0019236	20.6338
16	25724695	-0.0959	0.0201	1.737e-06	10708	ebi-a-GCST90019404	rs12443619	A	G	0.1205	Medium-chain specific acyl-CoA dehydrogenase, mitochondrial measurement	TRUE	reported	igd	0.1205	0.00194935	20.9105
18	10421473	-0.0612	0.0131	3.25102e-06	10708	ebi-a-GCST90019404	rs12958388	C	T	0.3909	Medium-chain specific acyl-CoA dehydrogenase, mitochondrial measurement	TRUE	reported	igd	0.3909	0.00178356	19.1289
22	21548018	0.1682	0.0356	2.28702e-06	10708	ebi-a-GCST90019404	rs867114	G	A	0.0685	Medium-chain specific acyl-CoA dehydrogenase, mitochondrial measurement	TRUE	reported	igd	0.0685	0.0036104	38.793
1	196664651	-0.2136	0.0135	1.24911e-56	10708	ebi-a-GCST90019407	rs10922098	T	C	0.6073	Electron transfer flavoprotein subunit alpha, mitochondrial measurement	TRUE	reported	igd	0.3927	0.0217619	238.166
2	59945617	0.0806	0.0161	5.79202e-07	10708	ebi-a-GCST90019407	rs197082	C	T	0.2238	Electron transfer flavoprotein subunit alpha, mitochondrial measurement	TRUE	reported	igd	0.2238	0.00225701	24.2182
3	177712676	0.0798	0.0157	3.83902e-07	10708	ebi-a-GCST90019407	rs9817294	C	T	0.2393	Electron transfer flavoprotein subunit alpha, mitochondrial measurement	TRUE	reported	igd	0.2393	0.00231842	24.8787
3	165488604	0.1287	0.0164	4.13428e-15	10708	ebi-a-GCST90019407	rs17713088	T	G	0.2054	Electron transfer flavoprotein subunit alpha, mitochondrial measurement	TRUE	reported	igd	0.2054	0.00540675	58.1993
5	41267218	-0.075	0.0157	1.68702e-06	10708	ebi-a-GCST90019407	rs384267	T	G	0.7463	Electron transfer flavoprotein subunit alpha, mitochondrial measurement	TRUE	reported	igd	0.2537	0.00213003	22.8528
5	58098370	0.0637	0.0133	1.71002e-06	10708	ebi-a-GCST90019407	rs1423376	T	C	0.5305	Electron transfer flavoprotein subunit alpha, mitochondrial measurement	TRUE	reported	igd	0.4695	0.0020213	21.6838
5	179261251	0.0978	0.0185	1.25499e-07	10708	ebi-a-GCST90019407	rs141909289	G	T	0.2457	Electron transfer flavoprotein subunit alpha, mitochondrial measurement	TRUE	reported	igd	0.2457	0.00354533	38.0914
6	31947086	0.1537	0.0193	1.77419e-15	10708	ebi-a-GCST90019407	rs391165	A	G	0.1373	Electron transfer flavoprotein subunit alpha, mitochondrial measurement	TRUE	reported	igd	0.1373	0.00559639	60.2522
6	1759740	0.1121	0.0236	2.04899e-06	10708	ebi-a-GCST90019407	rs10484696	C	T	0.0901	Electron transfer flavoprotein subunit alpha, mitochondrial measurement	TRUE	reported	igd	0.0901	0.00206044	22.1046
9	28073338	-0.1255	0.0269	3.12097e-06	10708	ebi-a-GCST90019407	rs72724971	G	A	0.0678	Electron transfer flavoprotein subunit alpha, mitochondrial measurement	TRUE	reported	igd	0.0678	0.00199093	21.3574
9	73314609	0.0628	0.0137	4.22698e-06	10708	ebi-a-GCST90019407	rs10116217	A	G	0.4422	Electron transfer flavoprotein subunit alpha, mitochondrial measurement	TRUE	reported	igd	0.4422	0.00194557	20.8699
11	20980422	-0.0695	0.015	3.76296e-06	10708	ebi-a-GCST90019407	rs12222198	A	G	0.2757	Electron transfer flavoprotein subunit alpha, mitochondrial measurement	TRUE	reported	igd	0.2757	0.0019291	20.6929
12	118940071	0.1932	0.0397	1.14101e-06	10708	ebi-a-GCST90019407	rs75605578	C	T	0.0316	Electron transfer flavoprotein subunit alpha, mitochondrial measurement	TRUE	reported	igd	0.0316	0.00228447	24.5136
15	76077636	0.0811	0.0154	1.41101e-07	10708	ebi-a-GCST90019407	rs367590500	G	A	0.295	Electron transfer flavoprotein subunit alpha, mitochondrial measurement	TRUE	reported	igd	0.295	0.00273579	29.3697
15	76492337	0.5827	0.0229	1.99986e-142	10708	ebi-a-GCST90019407	rs79495512	C	T	0.0877	Electron transfer flavoprotein subunit alpha, mitochondrial measurement	TRUE	reported	igd	0.0877	0.0543322	615.1
17	26694861	0.1953	0.0133	6.20583e-49	10708	ebi-a-GCST90019407	rs704	A	G	0.4725	Electron transfer flavoprotein subunit alpha, mitochondrial measurement	TRUE	reported	igd	0.4725	0.0190134	207.502
17	64091567	0.311	0.0674	3.96698e-06	10708	ebi-a-GCST90019407	rs149424711	C	T	0.0103	Electron transfer flavoprotein subunit alpha, mitochondrial measurement	TRUE	reported	igd	0.0103	0.00197193	21.1532
19	41646739	0.071	0.0155	4.66305e-06	10708	ebi-a-GCST90019407	rs305950	C	G	0.7269	Electron transfer flavoprotein subunit alpha, mitochondrial measurement	TRUE	reported	igd	0.2731	0.00200144	21.4704
1	156869047	0.1173	0.0219	8.25905e-08	10708	ebi-a-GCST90019467	rs12566888	T	G	0.0893	GrpE protein homolog 1, mitochondrial measurement	TRUE	reported	igd	0.0893	0.00223796	24.0134
3	56849749	0.0843	0.0128	4.80176e-11	10708	ebi-a-GCST90019467	rs1354034	C	T	0.6003	GrpE protein homolog 1, mitochondrial measurement	TRUE	reported	igd	0.3997	0.00341026	36.6352
4	55978210	-0.0743	0.0153	1.262e-06	10708	ebi-a-GCST90019467	rs11941492	T	C	0.2324	GrpE protein homolog 1, mitochondrial measurement	TRUE	reported	igd	0.2324	0.0019696	21.1282
4	162218486	-0.274	0.0578	2.117e-06	10708	ebi-a-GCST90019467	rs78521737	A	G	0.0144	GrpE protein homolog 1, mitochondrial measurement	TRUE	reported	igd	0.0144	0.00213105	22.8638
4	186269713	0.1059	0.0225	2.48599e-06	10708	ebi-a-GCST90019467	rs11132300	T	G	0.0877	GrpE protein homolog 1, mitochondrial measurement	TRUE	reported	igd	0.0877	0.00179456	19.2472
4	7069377	-0.2663	0.0219	4.38834e-34	10708	ebi-a-GCST90019467	rs56659624	C	G	0.0908	GrpE protein homolog 1, mitochondrial measurement	TRUE	reported	igd	0.0908	0.0117089	126.841
6	32593292	-0.0838	0.0171	9.683e-07	10708	ebi-a-GCST90019467	rs35121814	T	C	0.1646	GrpE protein homolog 1, mitochondrial measurement	TRUE	reported	igd	0.1646	0.00193127	20.7162
6	32489949	0.1166	0.0254	4.60405e-06	10708	ebi-a-GCST90019467	rs1136744	A	G	0.1238	GrpE protein homolog 1, mitochondrial measurement	TRUE	reported	igd	0.1238	0.00294952	31.6709
8	96346686	-0.2032	0.0394	2.48102e-07	10708	ebi-a-GCST90019467	rs13263016	A	G	0.0284	GrpE protein homolog 1, mitochondrial measurement	TRUE	reported	igd	0.0284	0.00227868	24.4513
9	36099399	0.0678	0.014	1.38701e-06	10708	ebi-a-GCST90019467	rs4878639	C	T	0.2789	GrpE protein homolog 1, mitochondrial measurement	TRUE	reported	igd	0.2789	0.00184899	19.8319
14	63171924	-0.2534	0.0504	5.03501e-07	10708	ebi-a-GCST90019467	rs139218851	C	T	0.0204	GrpE protein homolog 1, mitochondrial measurement	TRUE	reported	igd	0.0204	0.00256639	27.5464
14	62370748	-0.1269	0.0269	2.35001e-06	10708	ebi-a-GCST90019467	rs74057564	T	C	0.0584	GrpE protein homolog 1, mitochondrial measurement	TRUE	reported	igd	0.0584	0.00177106	18.9946
15	91721590	0.073	0.0154	2.21799e-06	10708	ebi-a-GCST90019467	rs8042312	T	G	0.2464	GrpE protein homolog 1, mitochondrial measurement	TRUE	reported	igd	0.2464	0.00197905	21.2298
1	165227380	0.2278	0.0462	7.94328e-07	3301	prot-a-1055	rs74118532	A	G	0.07682	Phenylalanine--tRNA ligase, mitochondrial	TRUE	reported	igd	0.07682	0.00736034	24.4618
2	106245470	0.3138	0.058	6.16595e-08	3301	prot-a-1055	rs62153403	C	T	0.04918	Phenylalanine--tRNA ligase, mitochondrial	TRUE	reported	igd	0.04918	0.00920922	30.6636
4	136663582	0.1624	0.0356	4.89779e-06	3301	prot-a-1055	rs72966948	T	C	0.14174	Phenylalanine--tRNA ligase, mitochondrial	TRUE	reported	igd	0.14174	0.00641672	21.3055
7	148726438	0.1442	0.03	1.47911e-06	3301	prot-a-1055	rs34909003	T	A	0.22427	Phenylalanine--tRNA ligase, mitochondrial	TRUE	reported	igd	0.22427	0.00723506	24.0424
9	73935514	-0.3066	0.0652	2.51189e-06	3301	prot-a-1055	rs1927942	T	C	0.03765	Phenylalanine--tRNA ligase, mitochondrial	TRUE	reported	igd	0.03765	0.00681196	22.6268
11	18231749	-0.8031	0.0774	3.01995e-25	3301	prot-a-1055	rs2468789	G	T	0.97392	Phenylalanine--tRNA ligase, mitochondrial	TRUE	reported	igd	0.02608	0.0327642	111.751
13	55140850	0.3447	0.0752	4.46684e-06	3301	prot-a-1055	rs9536760	A	G	0.02757	Phenylalanine--tRNA ligase, mitochondrial	TRUE	reported	igd	0.02757	0.006371	21.1527
17	17819635	-0.1412	0.0272	2.0893e-07	3301	prot-a-1055	rs12453825	T	C	0.30662	Phenylalanine--tRNA ligase, mitochondrial	TRUE	reported	igd	0.30662	0.00847757	28.2066
18	59810563	0.1275	0.0275	3.54813e-06	3301	prot-a-1055	rs34227891	G	A	0.28582	Phenylalanine--tRNA ligase, mitochondrial	TRUE	reported	igd	0.28582	0.00663668	22.0407
19	48316312	-0.1244	0.0267	3.31131e-06	3301	prot-a-1055	rs34272872	C	T	0.33893	Phenylalanine--tRNA ligase, mitochondrial	TRUE	reported	igd	0.33893	0.00693471	23.0374
1	237664476	0.273	0.0576	2.13796e-06	3301	prot-a-1220	rs192179493	G	T	0.04839	Glutaredoxin-2, mitochondrial	TRUE	reported	igd	0.04839	0.00686388	22.8005
1	193074511	1.1837	0.0881	3.54813e-41	3301	prot-a-1220	rs148212596	G	A	0.0198	Glutaredoxin-2, mitochondrial	TRUE	reported	igd	0.0198	0.0543868	189.741
3	167547133	-0.1613	0.0341	2.23872e-06	3301	prot-a-1220	rs60871811	G	C	0.16905	Glutaredoxin-2, mitochondrial	TRUE	reported	igd	0.16905	0.00730952	24.2917
4	124983874	0.1578	0.0337	2.88403e-06	3301	prot-a-1220	rs1914903	A	G	0.15811	Glutaredoxin-2, mitochondrial	TRUE	reported	igd	0.15811	0.00662916	22.0156
5	10996735	-0.1453	0.0281	2.29087e-07	3301	prot-a-1220	rs852607	G	A	0.7473	Glutaredoxin-2, mitochondrial	TRUE	reported	igd	0.2527	0.00797373	26.5168
5	4699441	0.2487	0.0541	4.2658e-06	3301	prot-a-1220	rs62343939	T	C	0.0572	Glutaredoxin-2, mitochondrial	TRUE	reported	igd	0.0572	0.0066711	22.1557
6	136191666	0.4624	0.0978	2.23872e-06	3301	prot-a-1220	rs112534334	T	C	0.01781	Glutaredoxin-2, mitochondrial	TRUE	reported	igd	0.01781	0.0074804	24.8638
7	28100673	0.3795	0.0786	1.38038e-06	3301	prot-a-1220	rs75405943	C	T	0.02663	Glutaredoxin-2, mitochondrial	TRUE	reported	igd	0.02663	0.00746625	24.8165
7	111542739	-0.1613	0.0321	5.24807e-07	3301	prot-a-1220	rs12154507	C	G	0.19252	Glutaredoxin-2, mitochondrial	TRUE	reported	igd	0.19252	0.00808921	26.904
7	69994374	0.3834	0.0828	3.71535e-06	3301	prot-a-1220	rs56110507	G	T	0.02303	Glutaredoxin-2, mitochondrial	TRUE	reported	igd	0.02303	0.00661469	21.9672
8	23214961	0.1266	0.0271	3.0903e-06	3301	prot-a-1220	rs10094827	A	T	0.30642	Glutaredoxin-2, mitochondrial	TRUE	reported	igd	0.30642	0.00681257	22.6288
16	6505349	0.2381	0.0515	3.80189e-06	3301	prot-a-1220	rs74334049	A	G	0.08235	Glutaredoxin-2, mitochondrial	TRUE	reported	igd	0.08235	0.0085682	28.5108
17	77830896	0.1253	0.0247	3.89045e-07	3301	prot-a-1220	rs1285272	T	C	0.5682	Glutaredoxin-2, mitochondrial	TRUE	reported	igd	0.4318	0.007704	25.6128
19	54320716	0.381	0.0297	1.47911e-37	3301	prot-a-1220	rs62143197	A	G	0.22311	Glutaredoxin-2, mitochondrial	TRUE	reported	igd	0.22311	0.0503221	174.809
1	76372506	0.2191	0.0451	1.20226e-06	3301	prot-a-1281	rs61770551	G	A	0.09287	GrpE protein homolog 1, mitochondrial	TRUE	reported	igd	0.09287	0.00808835	26.901
4	173089027	0.1193	0.0254	2.5704e-06	3301	prot-a-1281	rs56401773	A	G	0.4353	GrpE protein homolog 1, mitochondrial	TRUE	reported	igd	0.4353	0.00699709	23.246
8	103921218	-0.3761	0.0744	4.2658e-07	3301	prot-a-1281	rs150012467	G	A	0.03288	GrpE protein homolog 1, mitochondrial	TRUE	reported	igd	0.03288	0.00899599	29.9472
10	3331872	0.25	0.0488	2.95121e-07	3301	prot-a-1281	rs79209987	G	A	0.07895	GrpE protein homolog 1, mitochondrial	TRUE	reported	igd	0.07895	0.00908961	30.2617
11	1643226	-0.5707	0.1246	4.67735e-06	3301	prot-a-1281	rs543805679	A	G	0.01195	GrpE protein homolog 1, mitochondrial	TRUE	reported	igd	0.01195	0.00769117	25.5698
14	41453672	0.3228	0.065	6.76083e-07	3301	prot-a-1281	rs72673754	G	A	0.04056	GrpE protein homolog 1, mitochondrial	TRUE	reported	igd	0.04056	0.00810985	26.9731
20	39303010	0.2462	0.0526	2.88403e-06	3301	prot-a-1281	rs74273198	A	G	0.06474	GrpE protein homolog 1, mitochondrial	TRUE	reported	igd	0.06474	0.00734026	24.3946
22	49338412	-0.1144	0.025	4.67735e-06	3301	prot-a-1281	rs13058412	G	A	0.44156	GrpE protein homolog 1, mitochondrial	TRUE	reported	igd	0.44156	0.00645429	21.431
1	31686879	0.1272	0.0276	3.98107e-06	3301	prot-a-1339	rs74869430	A	T	0.70111	Histidine triad nucleotide-binding protein 2, mitochondrial	TRUE	reported	igd	0.29889	0.00678113	22.5237
1	53634349	0.1356	0.0283	1.69824e-06	3301	prot-a-1339	rs1679978	C	G	0.36551	Histidine triad nucleotide-binding protein 2, mitochondrial	TRUE	reported	igd	0.36551	0.00852852	28.3776
4	6753334	0.2307	0.0478	1.41254e-06	3301	prot-a-1339	rs4234785	C	G	0.92297	Histidine triad nucleotide-binding protein 2, mitochondrial	TRUE	reported	igd	0.07703	0.00756785	25.1567
6	30992724	-0.1203	0.025	1.41254e-06	3301	prot-a-1339	rs1632865	C	T	0.41579	Histidine triad nucleotide-binding protein 2, mitochondrial	TRUE	reported	igd	0.41579	0.00703079	23.3588
7	37961669	-0.1577	0.0344	4.46684e-06	3301	prot-a-1339	rs1450852	G	A	0.16593	Histidine triad nucleotide-binding protein 2, mitochondrial	TRUE	reported	igd	0.16593	0.00688368	22.8667
11	29584008	-0.4066	0.0872	3.0903e-06	3301	prot-a-1339	rs146173774	C	T	0.02319	Histidine triad nucleotide-binding protein 2, mitochondrial	TRUE	reported	igd	0.02319	0.00748989	24.8956
13	38577232	-0.4242	0.0879	1.38038e-06	3301	prot-a-1339	rs117654021	T	C	0.02017	Histidine triad nucleotide-binding protein 2, mitochondrial	TRUE	reported	igd	0.02017	0.00711259	23.6325
14	20385894	-0.2222	0.0471	2.45471e-06	3301	prot-a-1339	rs78440144	A	G	0.1052	Histidine triad nucleotide-binding protein 2, mitochondrial	TRUE	reported	igd	0.1052	0.00929522	30.9527
17	5590923	-0.4988	0.1082	3.98107e-06	3301	prot-a-1339	rs62053858	A	G	0.01581	Histidine triad nucleotide-binding protein 2, mitochondrial	TRUE	reported	igd	0.01581	0.00774272	25.7426
17	26610668	-0.1331	0.0276	1.41254e-06	3301	prot-a-1339	rs646019	C	A	0.63991	Histidine triad nucleotide-binding protein 2, mitochondrial	TRUE	reported	igd	0.36009	0.00816425	27.1556
20	62426688	0.1694	0.0358	2.29087e-06	3301	prot-a-1339	rs4809229	C	T	0.1391	Histidine triad nucleotide-binding protein 2, mitochondrial	TRUE	reported	igd	0.1391	0.00687285	22.8304
22	36517998	-0.1183	0.0249	1.99526e-06	3301	prot-a-1339	rs1476030	T	C	0.45838	Histidine triad nucleotide-binding protein 2, mitochondrial	TRUE	reported	igd	0.45838	0.00694896	23.085
1	84964193	-0.5438	0.1188	4.7863e-06	3301	prot-a-1356	rs115060446	C	T	0.01113	Hydroxymethylglutaryl-CoA synthase, mitochondrial	TRUE	reported	igd	0.01113	0.00650943	21.6153
1	11653745	-0.3474	0.0719	1.38038e-06	3301	prot-a-1356	rs139539909	A	G	0.03379	Hydroxymethylglutaryl-CoA synthase, mitochondrial	TRUE	reported	igd	0.03379	0.00788042	26.204
5	9076917	0.1619	0.035	3.71535e-06	3301	prot-a-1356	rs2892421	T	C	0.84639	Hydroxymethylglutaryl-CoA synthase, mitochondrial	TRUE	reported	igd	0.15361	0.00681575	22.6395
6	35504756	-0.2233	0.0459	1.1749e-06	3301	prot-a-1356	rs75549778	C	G	0.09024	Hydroxymethylglutaryl-CoA synthase, mitochondrial	TRUE	reported	igd	0.09024	0.00818716	27.2324
6	120805871	-0.4431	0.0964	4.2658e-06	3301	prot-a-1356	rs117752470	T	G	0.01744	Hydroxymethylglutaryl-CoA synthase, mitochondrial	TRUE	reported	igd	0.01744	0.00672882	22.3488
7	93551332	0.2937	0.0639	4.36516e-06	3301	prot-a-1356	rs73229312	T	C	0.04499	Hydroxymethylglutaryl-CoA synthase, mitochondrial	TRUE	reported	igd	0.04499	0.00741245	24.6363
9	4775175	0.6186	0.131	2.34423e-06	3301	prot-a-1356	rs151078290	A	G	0.01087	Hydroxymethylglutaryl-CoA synthase, mitochondrial	TRUE	reported	igd	0.01087	0.00822873	27.3718
17	76306529	0.1291	0.0259	6.0256e-07	3301	prot-a-1356	rs7217910	C	T	0.57259	Hydroxymethylglutaryl-CoA synthase, mitochondrial	TRUE	reported	igd	0.42741	0.00815776	27.1338
18	71690376	-0.1872	0.0387	1.34896e-06	3301	prot-a-1356	rs66494567	G	A	0.11809	Hydroxymethylglutaryl-CoA synthase, mitochondrial	TRUE	reported	igd	0.11809	0.00729926	24.2573
19	54329140	0.1309	0.0255	2.69153e-07	3301	prot-a-1356	rs4806514	G	C	0.59704	Hydroxymethylglutaryl-CoA synthase, mitochondrial	TRUE	reported	igd	0.40296	0.0082447	27.4254
20	58708298	-0.5111	0.1118	4.89779e-06	3301	prot-a-1356	rs116882413	C	T	0.01285	Hydroxymethylglutaryl-CoA synthase, mitochondrial	TRUE	reported	igd	0.01285	0.00662717	22.0089
9	112815825	-0.6594	0.1358	1.20226e-06	3301	prot-a-1368	rs529232980	G	A	0.01088	4-hydroxy-2-oxoglutarate aldolase, mitochondrial	TRUE	reported	igd	0.01088	0.00935849	31.1653
13	63566793	0.1279	0.0262	1.02329e-06	3301	prot-a-1368	rs2805936	T	C	0.35614	4-hydroxy-2-oxoglutarate aldolase, mitochondrial	TRUE	reported	igd	0.35614	0.00750211	24.9365
13	92778183	-0.4665	0.0985	2.18776e-06	3301	prot-a-1368	rs555323127	G	T	0.02017	4-hydroxy-2-oxoglutarate aldolase, mitochondrial	TRUE	reported	igd	0.02017	0.00860181	28.6236
16	56906626	0.4286	0.0888	1.38038e-06	3301	prot-a-1368	rs2229209	T	C	0.02024	4-hydroxy-2-oxoglutarate aldolase, mitochondrial	TRUE	reported	igd	0.02024	0.00728559	24.2115
21	45751822	-0.355	0.0756	2.69153e-06	3301	prot-a-1368	rs2277809	A	G	0.02676	4-hydroxy-2-oxoglutarate aldolase, mitochondrial	TRUE	reported	igd	0.02676	0.00656437	21.7989
1	188706271	-0.378	0.0757	5.88844e-07	3301	prot-a-1392	rs114404468	A	G	0.03046	Serine protease HTRA2, mitochondrial	TRUE	reported	igd	0.03046	0.00843935	28.0784
1	205122962	-0.6095	0.1258	1.25893e-06	3301	prot-a-1392	rs142676176	T	G	0.01269	Serine protease HTRA2, mitochondrial	TRUE	reported	igd	0.01269	0.00930878	30.9982
4	146391068	-0.2944	0.0643	4.67735e-06	3301	prot-a-1392	rs72722173	G	T	0.03912	Serine protease HTRA2, mitochondrial	TRUE	reported	igd	0.03912	0.00651589	21.6369
7	8331177	0.3479	0.0759	4.57088e-06	3301	prot-a-1392	rs113150041	G	A	0.02825	Serine protease HTRA2, mitochondrial	TRUE	reported	igd	0.02825	0.00664526	22.0694
7	11355972	0.2877	0.062	3.46737e-06	3301	prot-a-1392	rs73071431	T	C	0.04302	Serine protease HTRA2, mitochondrial	TRUE	reported	igd	0.04302	0.00681527	22.6379
8	116942767	0.1645	0.0341	1.41254e-06	3301	prot-a-1392	rs13256823	C	T	0.84501	Serine protease HTRA2, mitochondrial	TRUE	reported	igd	0.15499	0.00708806	23.5504
13	109583471	0.3077	0.0606	3.71535e-07	3301	prot-a-1392	rs79930338	G	A	0.04344	Serine protease HTRA2, mitochondrial	TRUE	reported	igd	0.04344	0.00786841	26.1638
16	26126542	0.3233	0.0658	9.12011e-07	3301	prot-a-1392	rs567926016	A	T	0.04919	Serine protease HTRA2, mitochondrial	TRUE	reported	igd	0.04919	0.00977714	32.5733
18	49111078	0.3141	0.0679	3.71535e-06	3301	prot-a-1392	rs8097727	T	C	0.03564	Serine protease HTRA2, mitochondrial	TRUE	reported	igd	0.03564	0.00678177	22.5258
1	224321322	0.5035	0.1064	2.23872e-06	3301	prot-a-1572	rs140955547	T	C	0.01626	Iron-sulfur cluster assembly enzyme ISCU, mitochondrial	TRUE	reported	igd	0.01626	0.00811017	26.9742
1	39728647	-0.144	0.0302	1.90546e-06	3301	prot-a-1572	rs72661940	G	C	0.21625	Iron-sulfur cluster assembly enzyme ISCU, mitochondrial	TRUE	reported	igd	0.21625	0.00702892	23.3526
1	3342804	0.1382	0.0272	3.98107e-07	3301	prot-a-1572	rs870171	T	G	0.2835	Iron-sulfur cluster assembly enzyme ISCU, mitochondrial	TRUE	reported	igd	0.2835	0.00775917	25.7977
2	237857351	-0.1213	0.0257	2.39883e-06	3301	prot-a-1572	rs6733928	C	A	0.37602	Iron-sulfur cluster assembly enzyme ISCU, mitochondrial	TRUE	reported	igd	0.37602	0.00690452	22.9364
3	29814903	-0.119	0.0256	3.23594e-06	3301	prot-a-1572	rs2581891	T	C	0.44373	Iron-sulfur cluster assembly enzyme ISCU, mitochondrial	TRUE	reported	igd	0.44373	0.00699082	23.2251
3	114580568	0.2123	0.0452	2.63027e-06	3301	prot-a-1572	rs6762287	A	C	0.91718	Iron-sulfur cluster assembly enzyme ISCU, mitochondrial	TRUE	reported	igd	0.08282	0.00684731	22.745
7	113712387	0.4004	0.0812	8.12831e-07	3301	prot-a-1572	rs62468040	T	C	0.02457	Iron-sulfur cluster assembly enzyme ISCU, mitochondrial	TRUE	reported	igd	0.02457	0.00768457	25.5477
10	91107911	0.472	0.1	2.34423e-06	3301	prot-a-1572	rs7100115	G	A	0.01512	Iron-sulfur cluster assembly enzyme ISCU, mitochondrial	TRUE	reported	igd	0.01512	0.00663512	22.0355
12	114492128	0.1296	0.026	5.88844e-07	3301	prot-a-1572	rs11066914	T	G	0.33866	Iron-sulfur cluster assembly enzyme ISCU, mitochondrial	TRUE	reported	igd	0.33866	0.00752365	25.0087
15	62808539	0.122	0.0262	3.23594e-06	3301	prot-a-1572	rs956006	T	C	0.3353	Iron-sulfur cluster assembly enzyme ISCU, mitochondrial	TRUE	reported	igd	0.3353	0.00663451	22.0334
19	54320716	0.1508	0.0304	6.76083e-07	3301	prot-a-1572	rs62143197	A	G	0.22311	Iron-sulfur cluster assembly enzyme ISCU, mitochondrial	TRUE	reported	igd	0.22311	0.00788336	26.2139
20	31933959	0.3426	0.0726	2.39883e-06	3301	prot-a-1572	rs77425280	C	T	0.03385	Iron-sulfur cluster assembly enzyme ISCU, mitochondrial	TRUE	reported	igd	0.03385	0.00767729	25.5233
1	62766527	0.1305	0.0279	2.81838e-06	3301	prot-a-1761	rs1325742	C	T	0.29085	Lon protease homolog, mitochondrial	TRUE	reported	igd	0.29085	0.00702519	23.3401
2	41520813	0.3344	0.066	4.0738e-07	3301	prot-a-1761	rs56064688	C	G	0.03619	Lon protease homolog, mitochondrial	TRUE	reported	igd	0.03619	0.00780086	25.9374
2	195972209	0.1984	0.0425	3.01995e-06	3301	prot-a-1761	rs11677358	T	C	0.09261	Lon protease homolog, mitochondrial	TRUE	reported	igd	0.09261	0.00661554	21.97
3	96983942	-0.2413	0.0495	1.09648e-06	3301	prot-a-1761	rs76091227	T	C	0.06863	Lon protease homolog, mitochondrial	TRUE	reported	igd	0.06863	0.00744356	24.7405
4	12656113	0.3865	0.0787	9.12011e-07	3301	prot-a-1761	rs77903926	C	T	0.0301	Lon protease homolog, mitochondrial	TRUE	reported	igd	0.0301	0.00872213	29.0275
4	167865293	0.2349	0.0463	3.80189e-07	3301	prot-a-1761	rs75962135	T	C	0.09078	Lon protease homolog, mitochondrial	TRUE	reported	igd	0.09078	0.00910867	30.3257
8	87094202	0.1587	0.0324	9.54993e-07	3301	prot-a-1761	rs66737911	C	T	0.17564	Lon protease homolog, mitochondrial	TRUE	reported	igd	0.17564	0.0072933	24.2374
8	125692535	-0.3649	0.0793	4.16869e-06	3301	prot-a-1761	rs73345813	T	C	0.02393	Lon protease homolog, mitochondrial	TRUE	reported	igd	0.02393	0.00622016	20.6487
12	103387965	-0.1674	0.035	1.7378e-06	3301	prot-a-1761	rs35952479	G	A	0.15305	Lon protease homolog, mitochondrial	TRUE	reported	igd	0.15305	0.00726494	24.1424
16	7429327	-0.2876	0.0614	2.81838e-06	3301	prot-a-1761	rs34351465	G	A	0.04378	Lon protease homolog, mitochondrial	TRUE	reported	igd	0.04378	0.00692534	23.006
19	54320716	0.3533	0.0299	2.5704e-32	3301	prot-a-1761	rs62143197	A	G	0.22311	Lon protease homolog, mitochondrial	TRUE	reported	igd	0.22311	0.0432709	149.207
22	25943322	0.1264	0.0257	8.91251e-07	3301	prot-a-1761	rs738193	T	C	0.35397	Lon protease homolog, mitochondrial	TRUE	reported	igd	0.35397	0.00730707	24.2835
1	204386463	-0.2097	0.0447	2.63027e-06	3301	prot-a-1783	rs12119503	C	T	0.10306	Leucine-rich PPR motif-containing protein, mitochondrial	TRUE	reported	igd	0.10306	0.00812981	27.0401
1	246652754	0.5565	0.1194	3.16228e-06	3301	prot-a-1783	rs562026674	C	G	0.01216	Leucine-rich PPR motif-containing protein, mitochondrial	TRUE	reported	igd	0.01216	0.00744013	24.729
2	51363816	-0.4038	0.0862	2.81838e-06	3301	prot-a-1783	rs76986215	C	G	0.02132	Leucine-rich PPR motif-containing protein, mitochondrial	TRUE	reported	igd	0.02132	0.00680441	22.6015
3	186395113	0.7499	0.0274	2.13796e-165	3301	prot-a-1783	rs2228243	G	A	0.20387	Leucine-rich PPR motif-containing protein, mitochondrial	TRUE	reported	igd	0.20387	0.182547	736.705
3	186476470	0.2935	0.0621	2.29087e-06	3301	prot-a-1783	rs138437490	G	C	0.05021	Leucine-rich PPR motif-containing protein, mitochondrial	TRUE	reported	igd	0.05021	0.00821607	27.3293
4	155441857	0.4845	0.1038	3.01995e-06	3301	prot-a-1783	rs115101063	C	A	0.01442	Leucine-rich PPR motif-containing protein, mitochondrial	TRUE	reported	igd	0.01442	0.00667229	22.1597
5	136335318	-0.2246	0.0477	2.45471e-06	3301	prot-a-1783	rs7703118	A	C	0.92662	Leucine-rich PPR motif-containing protein, mitochondrial	TRUE	reported	igd	0.07338	0.00686008	22.7877
6	130680610	-0.42	0.0906	3.54813e-06	3301	prot-a-1783	rs148499459	C	T	0.02012	Leucine-rich PPR motif-containing protein, mitochondrial	TRUE	reported	igd	0.02012	0.00695552	23.107
7	141109844	-0.5808	0.1205	1.41254e-06	3301	prot-a-1783	rs740639	G	C	0.01234	Leucine-rich PPR motif-containing protein, mitochondrial	TRUE	reported	igd	0.01234	0.00822254	27.351
8	10010906	0.1808	0.0359	4.89779e-07	3301	prot-a-1783	rs34261818	G	A	0.13995	Leucine-rich PPR motif-containing protein, mitochondrial	TRUE	reported	igd	0.13995	0.00786907	26.166
11	34858966	-0.2961	0.0645	4.46684e-06	3301	prot-a-1783	rs79955464	C	G	0.03801	Leucine-rich PPR motif-containing protein, mitochondrial	TRUE	reported	igd	0.03801	0.00641173	21.2888
14	62796559	-0.5037	0.1038	1.23027e-06	3301	prot-a-1783	rs117175090	C	A	0.0145	Leucine-rich PPR motif-containing protein, mitochondrial	TRUE	reported	igd	0.0145	0.00725101	24.0958
14	106200601	0.2895	0.0285	2.81838e-24	3301	prot-a-1783	rs200123836	T	C	0.26737	Leucine-rich PPR motif-containing protein, mitochondrial	TRUE	reported	igd	0.26737	0.0328341	111.997
14	90223540	0.4362	0.0891	1e-06	3301	prot-a-1783	rs149443119	T	G	0.0237	Leucine-rich PPR motif-containing protein, mitochondrial	TRUE	reported	igd	0.0237	0.00880507	29.306
21	47031048	0.1996	0.041	1.12202e-06	3301	prot-a-1783	rs58567338	T	G	0.11852	Leucine-rich PPR motif-containing protein, mitochondrial	TRUE	reported	igd	0.11852	0.00832444	27.6929
2	118606530	-0.2341	0.0508	4.16869e-06	3301	prot-a-1864	rs67784820	T	C	0.0652	Methylmalonyl-CoA epimerase, mitochondrial	TRUE	reported	igd	0.0652	0.00668035	22.1867
2	547661	0.159	0.0336	2.23872e-06	3301	prot-a-1864	rs4292124	A	G	0.16587	Methylmalonyl-CoA epimerase, mitochondrial	TRUE	reported	igd	0.16587	0.00699561	23.2411
2	225931378	-0.5034	0.1092	4.0738e-06	3301	prot-a-1864	rs114097542	G	A	0.01223	Methylmalonyl-CoA epimerase, mitochondrial	TRUE	reported	igd	0.01223	0.00612264	20.323
2	71377553	-0.1244	0.025	6.76083e-07	3301	prot-a-1864	rs11898475	T	C	0.54006	Methylmalonyl-CoA epimerase, mitochondrial	TRUE	reported	igd	0.45994	0.00768801	25.5592
7	108956042	-0.1856	0.0406	4.7863e-06	3301	prot-a-1864	rs77156091	G	A	0.10596	Methylmalonyl-CoA epimerase, mitochondrial	TRUE	reported	igd	0.10596	0.00652657	21.6726
10	13083111	0.1647	0.0356	3.63078e-06	3301	prot-a-1864	rs75157420	A	G	0.1551	Methylmalonyl-CoA epimerase, mitochondrial	TRUE	reported	igd	0.1551	0.00710942	23.6219
11	99619313	0.1565	0.0329	1.99526e-06	3301	prot-a-1864	rs1986798	A	G	0.17926	Methylmalonyl-CoA epimerase, mitochondrial	TRUE	reported	igd	0.17926	0.00720689	23.9481
12	99160676	-0.1164	0.0247	2.51189e-06	3301	prot-a-1864	rs7135140	C	T	0.52386	Methylmalonyl-CoA epimerase, mitochondrial	TRUE	reported	igd	0.47614	0.00675905	22.4499
18	21910820	-0.1215	0.0261	3.16228e-06	3301	prot-a-1864	rs2848613	G	A	0.37542	Methylmalonyl-CoA epimerase, mitochondrial	TRUE	reported	igd	0.37542	0.0069229	22.9979
19	54327869	0.1543	0.0299	2.39883e-07	3301	prot-a-1864	rs10418046	G	T	0.21727	Methylmalonyl-CoA epimerase, mitochondrial	TRUE	reported	igd	0.21727	0.00809792	26.9331
20	6771431	0.2965	0.0629	2.45471e-06	3301	prot-a-1864	rs73086965	A	C	0.04121	Methylmalonyl-CoA epimerase, mitochondrial	TRUE	reported	igd	0.04121	0.00694713	23.0789
22	50877953	0.3729	0.0798	3.01995e-06	3301	prot-a-1864	rs117618957	A	G	0.02737	Methylmalonyl-CoA epimerase, mitochondrial	TRUE	reported	igd	0.02737	0.0074035	24.6063
2	235513307	-0.5128	0.1122	4.89779e-06	3301	prot-a-1907	rs111788564	G	A	0.01394	Malonyl-CoA decarboxylase, mitochondrial	TRUE	reported	igd	0.01394	0.00722923	24.0229
3	1452786	0.3997	0.0862	3.54813e-06	3301	prot-a-1907	rs140675595	G	C	0.02485	Malonyl-CoA decarboxylase, mitochondrial	TRUE	reported	igd	0.02485	0.00774277	25.7427
3	58252494	-0.3026	0.065	3.23594e-06	3301	prot-a-1907	rs74929952	G	T	0.03847	Malonyl-CoA decarboxylase, mitochondrial	TRUE	reported	igd	0.03847	0.00677412	22.5002
4	121516622	-0.5265	0.1129	3.16228e-06	3301	prot-a-1907	rs113552960	A	G	0.01377	Malonyl-CoA decarboxylase, mitochondrial	TRUE	reported	igd	0.01377	0.00752903	25.0267
10	99694724	-0.2422	0.0494	9.33254e-07	3301	prot-a-1907	rs35281699	T	G	0.08478	Malonyl-CoA decarboxylase, mitochondrial	TRUE	reported	igd	0.08478	0.00910327	30.3076
10	17593825	-0.3274	0.0692	2.23872e-06	3301	prot-a-1907	rs55766490	G	A	0.03215	Malonyl-CoA decarboxylase, mitochondrial	TRUE	reported	igd	0.03215	0.00667078	22.1547
15	33148207	-0.145	0.0302	1.54882e-06	3301	prot-a-1907	rs10519756	T	C	0.22205	Malonyl-CoA decarboxylase, mitochondrial	TRUE	reported	igd	0.22205	0.00726388	24.1389
16	6122714	0.1182	0.0256	3.89045e-06	3301	prot-a-1907	rs1991055	G	T	0.40738	Malonyl-CoA decarboxylase, mitochondrial	TRUE	reported	igd	0.40738	0.00674592	22.4059
17	43069387	-0.2369	0.0494	1.58489e-06	3301	prot-a-1907	rs73309596	T	C	0.07155	Malonyl-CoA decarboxylase, mitochondrial	TRUE	reported	igd	0.07155	0.00745638	24.7834
19	53317001	0.129	0.0271	1.90546e-06	3301	prot-a-1907	rs10426358	A	G	0.67386	Malonyl-CoA decarboxylase, mitochondrial	TRUE	reported	igd	0.32614	0.00731448	24.3083
19	7130057	0.5048	0.1076	2.69153e-06	3301	prot-a-1907	rs575471313	A	T	0.01524	Malonyl-CoA decarboxylase, mitochondrial	TRUE	reported	igd	0.01524	0.00764864	25.4273
2	6898518	0.2146	0.0419	3.01995e-07	3301	prot-a-1940	rs79662198	C	A	0.10715	39S ribosomal protein L14, mitochondrial	TRUE	reported	igd	0.10715	0.00881171	29.3283
4	144239000	0.331	0.0668	7.24436e-07	3301	prot-a-1940	rs745164	T	A	0.03639	39S ribosomal protein L14, mitochondrial	TRUE	reported	igd	0.03639	0.00768368	25.5447
6	118549189	-0.3973	0.0856	3.46737e-06	3301	prot-a-1940	rs113721836	G	T	0.02149	39S ribosomal protein L14, mitochondrial	TRUE	reported	igd	0.02149	0.00663848	22.0467
7	37703600	0.3761	0.0784	1.58489e-06	3301	prot-a-1940	rs78337031	G	A	0.02695	39S ribosomal protein L14, mitochondrial	TRUE	reported	igd	0.02695	0.00741875	24.6574
13	29134225	0.1271	0.0273	3.31131e-06	3301	prot-a-1940	rs1886323	T	C	0.69265	39S ribosomal protein L14, mitochondrial	TRUE	reported	igd	0.30735	0.00687809	22.848
17	26694861	0.1344	0.0246	4.57088e-08	3301	prot-a-1940	rs704	A	G	0.46665	39S ribosomal protein L14, mitochondrial	TRUE	reported	igd	0.46665	0.0089915	29.9321
3	59554896	0.1293	0.0255	3.89045e-07	3301	prot-a-1941	rs734184	G	A	0.49163	39S ribosomal protein L32, mitochondrial	TRUE	reported	igd	0.49163	0.0083569	27.8018
4	48506799	-0.152	0.0319	1.86209e-06	3301	prot-a-1941	rs6827019	A	G	0.18189	39S ribosomal protein L32, mitochondrial	TRUE	reported	igd	0.18189	0.00687603	22.8411
8	128880188	-0.2779	0.0599	3.54813e-06	3301	prot-a-1941	rs71520685	G	A	0.04594	39S ribosomal protein L32, mitochondrial	TRUE	reported	igd	0.04594	0.00676977	22.4857
10	99017869	-0.2938	0.0639	4.36516e-06	3301	prot-a-1941	rs111823183	T	C	0.04822	39S ribosomal protein L32, mitochondrial	TRUE	reported	igd	0.04822	0.00792314	26.3472
13	91937641	0.1208	0.0264	4.67735e-06	3301	prot-a-1941	rs7989007	G	A	0.57556	39S ribosomal protein L32, mitochondrial	TRUE	reported	igd	0.42444	0.00712969	23.6898
13	25528225	0.1228	0.0268	4.7863e-06	3301	prot-a-1941	rs7321485	C	G	0.31113	39S ribosomal protein L32, mitochondrial	TRUE	reported	igd	0.31113	0.00646407	21.4637
14	78930598	0.4494	0.0962	2.95121e-06	3301	prot-a-1941	rs61978300	T	C	0.01854	39S ribosomal protein L32, mitochondrial	TRUE	reported	igd	0.01854	0.00734985	24.4267
16	6214387	0.1175	0.0254	3.63078e-06	3301	prot-a-1941	rs17804371	C	G	0.5377	39S ribosomal protein L32, mitochondrial	TRUE	reported	igd	0.4623	0.00686388	22.8004
16	88614310	-0.1226	0.0251	1.04713e-06	3301	prot-a-1941	rs34301109	C	T	0.59096	39S ribosomal protein L32, mitochondrial	TRUE	reported	igd	0.40904	0.00726666	24.1482
18	61989983	0.4296	0.0928	3.71535e-06	3301	prot-a-1941	rs75733115	T	C	0.01964	39S ribosomal protein L32, mitochondrial	TRUE	reported	igd	0.01964	0.00710699	23.6138
19	54345111	0.1472	0.0301	1.02329e-06	3301	prot-a-1941	rs7246783	C	T	0.36908	39S ribosomal protein L32, mitochondrial	TRUE	reported	igd	0.36908	0.0100911	33.6301
2	169604976	-0.5672	0.12	2.23872e-06	3301	prot-a-1942	rs149859092	G	A	0.01134	39S ribosomal protein L33, mitochondrial	TRUE	reported	igd	0.01134	0.00721377	23.9712
3	175225993	0.3065	0.0639	1.58489e-06	3301	prot-a-1942	rs114415646	T	C	0.04158	39S ribosomal protein L33, mitochondrial	TRUE	reported	igd	0.04158	0.0074874	24.8873
7	105405737	0.301	0.0643	2.88403e-06	3301	prot-a-1942	rs59878806	A	G	0.03847	39S ribosomal protein L33, mitochondrial	TRUE	reported	igd	0.03847	0.00670267	22.2613
11	40421156	-0.4703	0.0985	1.77828e-06	3301	prot-a-1942	rs139220756	T	C	0.01716	39S ribosomal protein L33, mitochondrial	TRUE	reported	igd	0.01716	0.00746071	24.7979
14	94588271	-0.2924	0.0549	1e-07	3301	prot-a-1942	rs58352951	A	G	0.05403	39S ribosomal protein L33, mitochondrial	TRUE	reported	igd	0.05403	0.00873971	29.0865
14	94841331	0.5466	0.0266	1.51356e-93	3301	prot-a-1942	rs17090693	C	T	0.25344	39S ribosomal protein L33, mitochondrial	TRUE	reported	igd	0.25344	0.11306	420.53
14	94844947	1.7387	0.0784	4.2658e-109	3301	prot-a-1942	rs28929474	T	C	0.02269	39S ribosomal protein L33, mitochondrial	TRUE	reported	igd	0.02269	0.134074	510.797
15	83920383	0.1221	0.0251	1.1749e-06	3301	prot-a-1942	rs4547300	C	T	0.45176	39S ribosomal protein L33, mitochondrial	TRUE	reported	igd	0.45176	0.00738482	24.5438
16	59040910	0.1453	0.0302	1.47911e-06	3301	prot-a-1942	rs9934962	T	C	0.22152	39S ribosomal protein L33, mitochondrial	TRUE	reported	igd	0.22152	0.00728151	24.1979
17	985920	0.5864	0.1162	4.46684e-07	3301	prot-a-1942	rs118003903	T	C	0.01536	39S ribosomal protein L33, mitochondrial	TRUE	reported	igd	0.01536	0.0104013	34.6745
21	26525097	0.1201	0.0254	2.23872e-06	3301	prot-a-1942	rs2829567	C	T	0.48485	39S ribosomal protein L33, mitochondrial	TRUE	reported	igd	0.48485	0.00720538	23.9431
3	195417939	0.1751	0.0383	4.89779e-06	3301	prot-a-1943	rs6767690	C	T	0.8541	39S ribosomal protein L34, mitochondrial	TRUE	reported	igd	0.1459	0.00764128	25.4027
3	147464988	-0.1237	0.0262	2.29087e-06	3301	prot-a-1943	rs2319329	A	T	0.31329	39S ribosomal protein L34, mitochondrial	TRUE	reported	igd	0.31329	0.00658399	21.8645
5	23870566	-0.277	0.0601	3.98107e-06	3301	prot-a-1943	rs72743662	C	G	0.05059	39S ribosomal protein L34, mitochondrial	TRUE	reported	igd	0.05059	0.00737069	24.4965
6	57616880	-0.5299	0.1106	1.65959e-06	3301	prot-a-1943	rs138384783	G	C	0.01494	39S ribosomal protein L34, mitochondrial	TRUE	reported	igd	0.01494	0.00826478	27.4927
6	88437237	0.1787	0.0384	3.23594e-06	3301	prot-a-1943	rs2754275	A	G	0.11974	39S ribosomal protein L34, mitochondrial	TRUE	reported	igd	0.11974	0.00673177	22.3586
11	19768375	-0.1707	0.0372	4.57088e-06	3301	prot-a-1943	rs10734281	C	G	0.87526	39S ribosomal protein L34, mitochondrial	TRUE	reported	igd	0.12474	0.00636268	21.1249
16	79233180	-0.5536	0.1157	1.7378e-06	3301	prot-a-1943	rs144490208	T	G	0.01449	39S ribosomal protein L34, mitochondrial	TRUE	reported	igd	0.01449	0.00875289	29.1308
19	604929	0.1951	0.0381	2.95121e-07	3301	prot-a-1943	rs191473796	A	G	0.12941	39S ribosomal protein L34, mitochondrial	TRUE	reported	igd	0.12941	0.00857682	28.5397
19	54326212	-0.1875	0.0299	3.54813e-10	3301	prot-a-1943	rs62143206	T	G	0.2131	39S ribosomal protein L34, mitochondrial	TRUE	reported	igd	0.2131	0.0117906	39.3612
22	26963743	-0.2298	0.044	1.77828e-07	3301	prot-a-1943	rs5761606	T	G	0.08803	39S ribosomal protein L34, mitochondrial	TRUE	reported	igd	0.08803	0.00847893	28.2112
1	117603702	0.2095	0.0456	4.46684e-06	3301	prot-a-1944	rs1536158	A	G	0.08805	39S ribosomal protein L52, mitochondrial	TRUE	reported	igd	0.08805	0.00704853	23.4182
2	102266107	-0.1275	0.0279	4.89779e-06	3301	prot-a-1944	rs62155070	G	A	0.2742	39S ribosomal protein L52, mitochondrial	TRUE	reported	igd	0.2742	0.00647045	21.485
2	154848941	0.1272	0.0273	3.31131e-06	3301	prot-a-1944	rs7590676	C	T	0.28728	39S ribosomal protein L52, mitochondrial	TRUE	reported	igd	0.28728	0.00662565	22.0038
7	27355114	-0.1667	0.0356	2.88403e-06	3301	prot-a-1944	rs11564001	G	T	0.13483	39S ribosomal protein L52, mitochondrial	TRUE	reported	igd	0.13483	0.0064832	21.5276
7	46325313	-0.1677	0.0355	2.29087e-06	3301	prot-a-1944	rs75045996	A	G	0.14797	39S ribosomal protein L52, mitochondrial	TRUE	reported	igd	0.14797	0.00709128	23.5612
9	84036905	-0.1746	0.0378	3.89045e-06	3301	prot-a-1944	rs17292372	G	A	0.12405	39S ribosomal protein L52, mitochondrial	TRUE	reported	igd	0.12405	0.00662513	22.0021
9	16230898	-0.2539	0.0551	4.16869e-06	3301	prot-a-1944	rs12686718	G	C	0.05529	39S ribosomal protein L52, mitochondrial	TRUE	reported	igd	0.05529	0.00673442	22.3675
10	62638711	-0.2444	0.0531	4.0738e-06	3301	prot-a-1944	rs10994557	A	T	0.06018	39S ribosomal protein L52, mitochondrial	TRUE	reported	igd	0.06018	0.00675662	22.4417
11	123462606	-0.1807	0.0395	4.89779e-06	3301	prot-a-1944	rs1148103	G	C	0.11262	39S ribosomal protein L52, mitochondrial	TRUE	reported	igd	0.11262	0.00652637	21.6719
12	117320938	0.2011	0.0391	2.75423e-07	3301	prot-a-1944	rs7315280	G	A	0.11397	39S ribosomal protein L52, mitochondrial	TRUE	reported	igd	0.11397	0.00816757	27.1667
1	76749527	0.1516	0.0316	1.65959e-06	3301	prot-a-1945	rs11162113	C	T	0.19397	Ribosome-recycling factor, mitochondrial	TRUE	reported	igd	0.19397	0.00718645	23.8797
2	112565267	0.3241	0.0678	1.77828e-06	3301	prot-a-1945	rs552107732	T	A	0.0419	Ribosome-recycling factor, mitochondrial	TRUE	reported	igd	0.0419	0.0084336	28.0591
3	68127959	-0.4161	0.0806	2.45471e-07	3301	prot-a-1945	rs577811888	G	A	0.02614	Ribosome-recycling factor, mitochondrial	TRUE	reported	igd	0.02614	0.00881511	29.3397
5	58059073	-0.4547	0.0955	1.90546e-06	3301	prot-a-1945	rs114805763	T	C	0.01759	Ribosome-recycling factor, mitochondrial	TRUE	reported	igd	0.01759	0.0071456	23.743
6	31145920	-0.118	0.0249	2.0893e-06	3301	prot-a-1945	rs887464	T	C	0.45626	Ribosome-recycling factor, mitochondrial	TRUE	reported	igd	0.45626	0.00690872	22.9504
6	169106376	-0.4608	0.0945	1.07152e-06	3301	prot-a-1945	rs147867176	T	A	0.02033	Ribosome-recycling factor, mitochondrial	TRUE	reported	igd	0.02033	0.00845809	28.1412
7	61971843	-0.1381	0.0278	7.07946e-07	3301	prot-a-1945	rs34915003	T	C	0.41613	Ribosome-recycling factor, mitochondrial	TRUE	reported	igd	0.41613	0.0092675	30.8595
7	56698549	-0.1184	0.0252	2.75423e-06	3301	prot-a-1945	rs2671130	T	G	0.55794	Ribosome-recycling factor, mitochondrial	TRUE	reported	igd	0.44206	0.00691516	22.972
8	87819709	-0.4605	0.0985	2.95121e-06	3301	prot-a-1945	rs183818742	A	G	0.01843	Ribosome-recycling factor, mitochondrial	TRUE	reported	igd	0.01843	0.00767248	25.5072
8	23319369	-0.3136	0.0676	3.54813e-06	3301	prot-a-1945	rs76184585	G	A	0.0356	Ribosome-recycling factor, mitochondrial	TRUE	reported	igd	0.0356	0.00675288	22.4292
12	127205425	-0.4569	0.0976	2.88403e-06	3301	prot-a-1945	rs189007590	T	C	0.01911	Ribosome-recycling factor, mitochondrial	TRUE	reported	igd	0.01911	0.00782624	26.0224
15	53541435	0.5234	0.1113	2.5704e-06	3301	prot-a-1945	rs144710748	G	A	0.01416	Ribosome-recycling factor, mitochondrial	TRUE	reported	igd	0.01416	0.00764834	25.4263
15	77409506	0.2424	0.0442	4.16869e-08	3301	prot-a-1945	rs55793412	C	T	0.08784	Ribosome-recycling factor, mitochondrial	TRUE	reported	igd	0.08784	0.00941583	31.3581
17	75328389	-0.1162	0.0246	2.34423e-06	3301	prot-a-1945	rs9674789	A	G	0.51087	Ribosome-recycling factor, mitochondrial	TRUE	reported	igd	0.48913	0.00674803	22.413
17	5976312	-0.1184	0.0258	4.2658e-06	3301	prot-a-1945	rs28711872	T	C	0.52631	Ribosome-recycling factor, mitochondrial	TRUE	reported	igd	0.47369	0.00698987	23.2219
1	230621048	0.4218	0.0893	2.34423e-06	3301	prot-a-1953	rs11122522	A	G	0.02359	Mitochondrial peptide methionine sulfoxide reductase	TRUE	reported	igd	0.02359	0.00819603	27.2621
2	177164184	0.5376	0.1155	3.23594e-06	3301	prot-a-1953	rs74908415	G	A	0.01298	Mitochondrial peptide methionine sulfoxide reductase	TRUE	reported	igd	0.01298	0.00740541	24.6127
4	22211245	0.3814	0.0835	4.89779e-06	3301	prot-a-1953	rs114328345	C	T	0.02559	Mitochondrial peptide methionine sulfoxide reductase	TRUE	reported	igd	0.02559	0.00725443	24.1073
5	2624166	0.3598	0.0743	1.25893e-06	3301	prot-a-1953	rs79671946	T	C	0.03045	Mitochondrial peptide methionine sulfoxide reductase	TRUE	reported	igd	0.03045	0.00764381	25.4112
6	50404068	0.6266	0.1174	9.54993e-08	3301	prot-a-1953	rs113925099	T	C	0.01297	Mitochondrial peptide methionine sulfoxide reductase	TRUE	reported	igd	0.01297	0.0100527	33.5005
9	13811394	0.136	0.0292	3.31131e-06	3301	prot-a-1953	rs7019550	A	T	0.25638	Mitochondrial peptide methionine sulfoxide reductase	TRUE	reported	igd	0.25638	0.0070525	23.4314
11	119717057	-0.2535	0.0554	4.67735e-06	3301	prot-a-1953	rs78995203	T	C	0.05847	Mitochondrial peptide methionine sulfoxide reductase	TRUE	reported	igd	0.05847	0.00707544	23.5082
14	51526824	0.2768	0.0598	3.63078e-06	3301	prot-a-1953	rs72687152	C	T	0.04576	Mitochondrial peptide methionine sulfoxide reductase	TRUE	reported	igd	0.04576	0.00669123	22.2231
14	24484759	-0.1285	0.0273	2.51189e-06	3301	prot-a-1953	rs78234825	G	A	0.42872	Mitochondrial peptide methionine sulfoxide reductase	TRUE	reported	igd	0.42872	0.00808833	26.901
18	3056424	0.3899	0.0736	1.1749e-07	3301	prot-a-1953	rs115445970	A	T	0.03372	Mitochondrial peptide methionine sulfoxide reductase	TRUE	reported	igd	0.03372	0.00990665	33.0091
20	55583920	0.3213	0.0652	8.12831e-07	3301	prot-a-1953	rs72626596	T	C	0.04026	Mitochondrial peptide methionine sulfoxide reductase	TRUE	reported	igd	0.04026	0.00797772	26.5301
2	117830963	-0.1408	0.027	1.7378e-07	3301	prot-a-1961	rs10209419	T	C	0.29562	Mitochondrial fission regulator 1	TRUE	reported	igd	0.29562	0.00825612	27.4637
5	130379766	-0.1512	0.0317	1.8197e-06	3301	prot-a-1961	rs112482385	A	C	0.18319	Mitochondrial fission regulator 1	TRUE	reported	igd	0.18319	0.00684158	22.7259
6	24544332	-0.2976	0.0597	6.16595e-07	3301	prot-a-1961	rs2744605	A	G	0.04842	Mitochondrial fission regulator 1	TRUE	reported	igd	0.04842	0.00816142	27.1461
7	154544544	-0.1473	0.0319	3.98107e-06	3301	prot-a-1961	rs6974316	A	G	0.19953	Mitochondrial fission regulator 1	TRUE	reported	igd	0.19953	0.00693089	23.0246
9	11953279	-0.1189	0.0257	3.54813e-06	3301	prot-a-1961	rs10960397	T	C	0.42439	Mitochondrial fission regulator 1	TRUE	reported	igd	0.42439	0.00690696	22.9446
10	15019657	-0.1357	0.0286	2.13796e-06	3301	prot-a-1961	rs55661583	A	G	0.31006	Mitochondrial fission regulator 1	TRUE	reported	igd	0.31006	0.00787856	26.1978
11	45915947	-0.3754	0.0804	3.0903e-06	3301	prot-a-1961	rs143011859	G	C	0.02491	Mitochondrial fission regulator 1	TRUE	reported	igd	0.02491	0.006846	22.7406
17	64224775	-0.3668	0.0724	4.0738e-07	3301	prot-a-1961	rs8178824	T	C	0.02967	Mitochondrial fission regulator 1	TRUE	reported	igd	0.02967	0.00774686	25.7564
19	31336715	-0.1307	0.0267	9.54993e-07	3301	prot-a-1961	rs735757	G	A	0.69056	Mitochondrial fission regulator 1	TRUE	reported	igd	0.30944	0.00730061	24.2618
1	161519119	0.1502	0.031	1.25893e-06	3301	prot-a-1964	rs4656317	C	G	0.2238	Poly(A) RNA polymerase, mitochondrial	TRUE	reported	igd	0.2238	0.00783797	26.0617
2	42690881	-0.2109	0.0458	4.0738e-06	3301	prot-a-1964	rs10495897	T	C	0.07988	Poly(A) RNA polymerase, mitochondrial	TRUE	reported	igd	0.07988	0.00653831	21.7119
2	25619303	-0.3035	0.0603	4.89779e-07	3301	prot-a-1964	rs143165055	T	C	0.04486	Poly(A) RNA polymerase, mitochondrial	TRUE	reported	igd	0.04486	0.00789357	26.2481
8	8366521	-0.1787	0.0382	2.95121e-06	3301	prot-a-1964	rs7001071	G	A	0.11528	Poly(A) RNA polymerase, mitochondrial	TRUE	reported	igd	0.11528	0.00651387	21.6301
8	37993594	-0.1536	0.0322	1.86209e-06	3301	prot-a-1964	rs79985420	G	A	0.23001	Poly(A) RNA polymerase, mitochondrial	TRUE	reported	igd	0.23001	0.00835688	27.8017
10	20046520	-0.2596	0.0555	2.88403e-06	3301	prot-a-1964	rs11011411	T	C	0.05458	Poly(A) RNA polymerase, mitochondrial	TRUE	reported	igd	0.05458	0.00695501	23.1053
13	22322711	0.4191	0.0818	2.95121e-07	3301	prot-a-1964	rs575435	A	C	0.02278	Poly(A) RNA polymerase, mitochondrial	TRUE	reported	igd	0.02278	0.00782008	26.0018
15	94460375	0.1322	0.0279	2.13796e-06	3301	prot-a-1964	rs11633124	A	G	0.27444	Poly(A) RNA polymerase, mitochondrial	TRUE	reported	igd	0.27444	0.00696007	23.1222
17	26694861	0.2435	0.0243	1.38038e-23	3301	prot-a-1964	rs704	A	G	0.46665	Poly(A) RNA polymerase, mitochondrial	TRUE	reported	igd	0.46665	0.0295142	100.329
17	69106742	-0.1275	0.0249	2.95121e-07	3301	prot-a-1964	rs17765332	C	T	0.53831	Poly(A) RNA polymerase, mitochondrial	TRUE	reported	igd	0.46169	0.00808041	26.8744
19	54321933	-0.1445	0.0303	1.77828e-06	3301	prot-a-1964	rs10424405	G	A	0.2203	Poly(A) RNA polymerase, mitochondrial	TRUE	reported	igd	0.2203	0.00717311	23.8351
3	173978009	0.5431	0.1132	1.58489e-06	3301	prot-a-1965	rs371928233	G	C	0.01479	Peptide chain release factor 1-like, mitochondrial	TRUE	reported	igd	0.01479	0.00859581	28.6034
4	128692323	0.4661	0.0794	4.2658e-09	3301	prot-a-1965	rs147159109	A	G	0.02611	Peptide chain release factor 1-like, mitochondrial	TRUE	reported	igd	0.02611	0.0110485	36.8563
4	163479414	0.1203	0.0261	3.89045e-06	3301	prot-a-1965	rs7687067	A	G	0.37415	Peptide chain release factor 1-like, mitochondrial	TRUE	reported	igd	0.37415	0.00677762	22.5119
5	73135283	0.1301	0.0274	2.04174e-06	3301	prot-a-1965	rs4703614	C	A	0.72	Peptide chain release factor 1-like, mitochondrial	TRUE	reported	igd	0.28	0.00682457	22.669
6	153333550	0.1652	0.0243	1.14815e-11	3301	prot-a-1965	rs503366	C	T	0.49736	Peptide chain release factor 1-like, mitochondrial	TRUE	reported	igd	0.49736	0.0136451	45.6381
6	42141728	0.1734	0.0376	4.16869e-06	3301	prot-a-1965	rs1884313	T	C	0.11997	Peptide chain release factor 1-like, mitochondrial	TRUE	reported	igd	0.11997	0.0063489	21.0788
8	121551723	0.1493	0.0321	3.23594e-06	3301	prot-a-1965	rs76531731	T	C	0.20843	Peptide chain release factor 1-like, mitochondrial	TRUE	reported	igd	0.20843	0.00735528	24.4449
13	77937627	-0.6317	0.1351	2.95121e-06	3301	prot-a-1965	rs143881860	C	G	0.01108	Peptide chain release factor 1-like, mitochondrial	TRUE	reported	igd	0.01108	0.00874486	29.1038
16	21217946	-0.1505	0.0326	3.89045e-06	3301	prot-a-1965	rs2075518	G	A	0.17105	Peptide chain release factor 1-like, mitochondrial	TRUE	reported	igd	0.17105	0.00642324	21.3273
19	54306869	-0.1582	0.0314	4.57088e-07	3301	prot-a-1965	rs6509826	T	C	0.19862	Peptide chain release factor 1-like, mitochondrial	TRUE	reported	igd	0.19862	0.00796718	26.4948
1	86013356	-0.3659	0.0767	1.8197e-06	3301	prot-a-1969	rs145616941	C	T	0.03105	Mitochondrial ubiquitin ligase activator of NFKB 1	TRUE	reported	igd	0.03105	0.00805597	26.7925
4	187161120	-0.1311	0.025	1.54882e-07	3301	prot-a-1969	rs71640036	T	G	0.50238	Mitochondrial ubiquitin ligase activator of NFKB 1	TRUE	reported	igd	0.49762	0.00859341	28.5954
4	140527676	-0.1658	0.0356	3.31131e-06	3301	prot-a-1969	rs13103186	T	G	0.1486	Mitochondrial ubiquitin ligase activator of NFKB 1	TRUE	reported	igd	0.1486	0.00695587	23.1082
5	169693858	-0.2562	0.0544	2.39883e-06	3301	prot-a-1969	rs56262228	A	G	0.05455	Mitochondrial ubiquitin ligase activator of NFKB 1	TRUE	reported	igd	0.05455	0.00677051	22.4882
5	102970070	0.3679	0.0692	1.04713e-07	3301	prot-a-1969	rs192456067	T	C	0.03745	Mitochondrial ubiquitin ligase activator of NFKB 1	TRUE	reported	igd	0.03745	0.00975809	32.5092
6	113025756	-0.1262	0.0274	3.89045e-06	3301	prot-a-1969	rs554558453	C	T	0.65879	Mitochondrial ubiquitin ligase activator of NFKB 1	TRUE	reported	igd	0.34121	0.00716007	23.7914
8	19076754	-0.1206	0.0256	2.45471e-06	3301	prot-a-1969	rs2683297	C	T	0.51405	Mitochondrial ubiquitin ligase activator of NFKB 1	TRUE	reported	igd	0.48595	0.00726644	24.1474
9	826973	-0.4033	0.0869	3.46737e-06	3301	prot-a-1969	rs10976820	C	A	0.02066	Mitochondrial ubiquitin ligase activator of NFKB 1	TRUE	reported	igd	0.02066	0.00658188	21.8575
9	138609288	-0.3368	0.0735	4.57088e-06	3301	prot-a-1969	rs147338254	A	G	0.03392	Mitochondrial ubiquitin ligase activator of NFKB 1	TRUE	reported	igd	0.03392	0.00743435	24.7096
10	31062879	0.1332	0.0291	4.67735e-06	3301	prot-a-1969	rs61843248	C	G	0.75304	Mitochondrial ubiquitin ligase activator of NFKB 1	TRUE	reported	igd	0.24696	0.00659908	21.915
10	20227267	0.1288	0.0275	2.95121e-06	3301	prot-a-1969	rs1409338	G	A	0.71115	Mitochondrial ubiquitin ligase activator of NFKB 1	TRUE	reported	igd	0.28885	0.00681546	22.6385
13	69055410	0.13	0.028	3.38844e-06	3301	prot-a-1969	rs1887593	A	G	0.24467	Mitochondrial ubiquitin ligase activator of NFKB 1	TRUE	reported	igd	0.24467	0.00624646	20.7366
18	42414965	-0.2314	0.0496	3.0903e-06	3301	prot-a-1969	rs62090603	A	G	0.06874	Mitochondrial ubiquitin ligase activator of NFKB 1	TRUE	reported	igd	0.06874	0.00685547	22.7723
20	50397185	-0.2163	0.0395	4.46684e-08	3301	prot-a-1969	rs11906233	A	G	0.11563	Mitochondrial ubiquitin ligase activator of NFKB 1	TRUE	reported	igd	0.11563	0.00956858	31.8717
1	109062150	0.3518	0.0747	2.45471e-06	3301	prot-a-1970	rs144058211	G	A	0.03435	Mitochondrial ubiquitin ligase activator of NFKB 1	TRUE	reported	igd	0.03435	0.00821047	27.3106
2	151756705	-0.3461	0.0743	3.23594e-06	3301	prot-a-1970	rs72862948	C	T	0.02757	Mitochondrial ubiquitin ligase activator of NFKB 1	TRUE	reported	igd	0.02757	0.00642286	21.326
5	161526207	-0.328	0.0707	3.54813e-06	3301	prot-a-1970	rs116187520	G	A	0.03417	Mitochondrial ubiquitin ligase activator of NFKB 1	TRUE	reported	igd	0.03417	0.00710106	23.5939
8	80401754	0.2204	0.0475	3.38844e-06	3301	prot-a-1970	rs77915249	A	G	0.07806	Mitochondrial ubiquitin ligase activator of NFKB 1	TRUE	reported	igd	0.07806	0.00699173	23.2281
9	81383698	0.1297	0.0283	4.57088e-06	3301	prot-a-1970	rs9695361	C	T	0.27512	Mitochondrial ubiquitin ligase activator of NFKB 1	TRUE	reported	igd	0.27512	0.00670962	22.2846
9	93676119	-0.1271	0.0256	7.07946e-07	3301	prot-a-1970	rs1755981	C	G	0.38573	Mitochondrial ubiquitin ligase activator of NFKB 1	TRUE	reported	igd	0.38573	0.00765533	25.4498
11	122595773	0.2063	0.0424	1.1749e-06	3301	prot-a-1970	rs116853798	G	A	0.1066	Mitochondrial ubiquitin ligase activator of NFKB 1	TRUE	reported	igd	0.1066	0.00810647	26.9618
15	94947963	-0.4072	0.0772	1.34896e-07	3301	prot-a-1970	rs1529778	G	C	0.97135	Mitochondrial ubiquitin ligase activator of NFKB 1	TRUE	reported	igd	0.02865	0.00922881	30.7295
15	31424774	0.1205	0.0263	4.57088e-06	3301	prot-a-1970	rs783033	G	A	0.65731	Mitochondrial ubiquitin ligase activator of NFKB 1	TRUE	reported	igd	0.34269	0.00654148	21.7224
16	22941231	0.2987	0.0652	4.57088e-06	3301	prot-a-1970	rs117442179	C	T	0.04454	Mitochondrial ubiquitin ligase activator of NFKB 1	TRUE	reported	igd	0.04454	0.00759387	25.2439
20	36969972	-0.4757	0.0449	3.46737e-26	3301	prot-a-1970	rs11086556	G	A	0.08272	Mitochondrial ubiquitin ligase activator of NFKB 1	TRUE	reported	igd	0.08272	0.0343407	117.319
20	23515223	-0.4728	0.0969	1.07152e-06	3301	prot-a-1970	rs117999420	A	G	0.01967	Mitochondrial ubiquitin ligase activator of NFKB 1	TRUE	reported	igd	0.01967	0.00862108	28.6883
20	37009624	-0.1335	0.0247	6.60693e-08	3301	prot-a-1970	rs737090	G	T	0.53195	Mitochondrial ubiquitin ligase activator of NFKB 1	TRUE	reported	igd	0.46805	0.00887474	29.5399
21	38712719	0.1654	0.0349	2.13796e-06	3301	prot-a-1970	rs7281389	G	A	0.14443	Mitochondrial ubiquitin ligase activator of NFKB 1	TRUE	reported	igd	0.14443	0.00676105	22.4565
3	54234305	0.2301	0.0474	1.20226e-06	3301	prot-a-1997	rs9811264	T	C	0.92486	N-acetylglutamate synthase, mitochondrial	TRUE	reported	igd	0.07514	0.00735886	24.4568
3	167796313	0.3911	0.0756	2.29087e-07	3301	prot-a-1997	rs12631019	C	T	0.03571	N-acetylglutamate synthase, mitochondrial	TRUE	reported	igd	0.03571	0.0105342	35.1224
4	55088974	-0.4028	0.0862	2.95121e-06	3301	prot-a-1997	rs150703756	T	C	0.02646	N-acetylglutamate synthase, mitochondrial	TRUE	reported	igd	0.02646	0.00835897	27.8087
10	121212373	-0.1881	0.038	7.24436e-07	3301	prot-a-1997	rs2297640	A	G	0.11902	N-acetylglutamate synthase, mitochondrial	TRUE	reported	igd	0.11902	0.00741982	24.661
12	76638708	-0.3444	0.0735	2.75423e-06	3301	prot-a-1997	rs61925204	T	G	0.03584	N-acetylglutamate synthase, mitochondrial	TRUE	reported	igd	0.03584	0.00819735	27.2666
13	33855863	0.3285	0.0713	4.0738e-06	3301	prot-a-1997	rs61943574	G	A	0.03423	N-acetylglutamate synthase, mitochondrial	TRUE	reported	igd	0.03423	0.00713479	23.7068
14	95146484	0.5688	0.1228	3.63078e-06	3301	prot-a-1997	rs17753817	C	T	0.01387	N-acetylglutamate synthase, mitochondrial	TRUE	reported	igd	0.01387	0.00885034	29.458
16	13060906	-0.2114	0.0458	3.98107e-06	3301	prot-a-1997	rs78321734	T	C	0.07926	N-acetylglutamate synthase, mitochondrial	TRUE	reported	igd	0.07926	0.00652275	21.6598
1	110201580	-0.229	0.0497	4.0738e-06	3301	prot-a-2022	rs650985	T	C	0.93248	NADH dehydrogenase [ubiquinone] 1 beta subcomplex subunit 11, mitochondrial	TRUE	reported	igd	0.06752	0.00660348	21.9297
1	116245381	0.1549	0.0324	1.77828e-06	3301	prot-a-2022	rs3934652	T	G	0.18035	NADH dehydrogenase [ubiquinone] 1 beta subcomplex subunit 11, mitochondrial	TRUE	reported	igd	0.18035	0.00709378	23.5696
1	54592941	-0.3376	0.0694	1.14815e-06	3301	prot-a-2022	rs12739456	T	C	0.03696	NADH dehydrogenase [ubiquinone] 1 beta subcomplex subunit 11, mitochondrial	TRUE	reported	igd	0.03696	0.00811355	26.9856
2	13967120	0.3967	0.083	1.77828e-06	3301	prot-a-2022	rs72777459	T	A	0.02564	NADH dehydrogenase [ubiquinone] 1 beta subcomplex subunit 11, mitochondrial	TRUE	reported	igd	0.02564	0.00786306	26.1458
3	40132495	0.3562	0.0756	2.51189e-06	3301	prot-a-2022	rs116177756	A	G	0.02788	NADH dehydrogenase [ubiquinone] 1 beta subcomplex subunit 11, mitochondrial	TRUE	reported	igd	0.02788	0.0068775	22.846
3	66122959	0.2105	0.0448	2.5704e-06	3301	prot-a-2022	rs116237182	A	G	0.08581	NADH dehydrogenase [ubiquinone] 1 beta subcomplex subunit 11, mitochondrial	TRUE	reported	igd	0.08581	0.00695198	23.0951
6	89743754	-0.1398	0.0296	2.29087e-06	3301	prot-a-2022	rs205222	A	C	0.2443	NADH dehydrogenase [ubiquinone] 1 beta subcomplex subunit 11, mitochondrial	TRUE	reported	igd	0.2443	0.00721634	23.9798
6	47031517	0.1567	0.0329	1.94984e-06	3301	prot-a-2022	rs62401806	A	G	0.17165	NADH dehydrogenase [ubiquinone] 1 beta subcomplex subunit 11, mitochondrial	TRUE	reported	igd	0.17165	0.00698274	23.198
8	136466071	0.1163	0.025	3.38844e-06	3301	prot-a-2022	rs1531066	G	A	0.49097	NADH dehydrogenase [ubiquinone] 1 beta subcomplex subunit 11, mitochondrial	TRUE	reported	igd	0.49097	0.00676064	22.4552
12	24213548	0.1324	0.0264	5.24807e-07	3301	prot-a-2022	rs12828700	C	T	0.32199	NADH dehydrogenase [ubiquinone] 1 beta subcomplex subunit 11, mitochondrial	TRUE	reported	igd	0.32199	0.00765393	25.4451
14	69692331	-0.4564	0.0994	4.36516e-06	3301	prot-a-2022	rs117044200	A	T	0.0155	NADH dehydrogenase [ubiquinone] 1 beta subcomplex subunit 11, mitochondrial	TRUE	reported	igd	0.0155	0.00635724	21.1067
16	85209219	0.1242	0.0254	1e-06	3301	prot-a-2022	rs9921875	G	A	0.45616	NADH dehydrogenase [ubiquinone] 1 beta subcomplex subunit 11, mitochondrial	TRUE	reported	igd	0.45616	0.00765353	25.4437
17	26703682	0.1512	0.0244	5.49541e-10	3301	prot-a-2022	rs7212510	A	T	0.50911	NADH dehydrogenase [ubiquinone] 1 beta subcomplex subunit 11, mitochondrial	TRUE	reported	igd	0.49089	0.0114269	38.1332
18	14377394	0.2118	0.0414	3.16228e-07	3301	prot-a-2022	rs4797918	T	C	0.10571	NADH dehydrogenase [ubiquinone] 1 beta subcomplex subunit 11, mitochondrial	TRUE	reported	igd	0.10571	0.00848157	28.2201
19	54609027	0.1207	0.0252	1.65959e-06	3301	prot-a-2022	rs254257	G	A	0.58941	NADH dehydrogenase [ubiquinone] 1 beta subcomplex subunit 11, mitochondrial	TRUE	reported	igd	0.41059	0.00705132	23.4275
1	200586126	0.2537	0.0552	4.2658e-06	3301	prot-a-2024	rs114318458	T	C	0.06351	NADH dehydrogenase [ubiquinone] 1 beta subcomplex subunit 8, mitochondrial	TRUE	reported	igd	0.06351	0.00765625	25.4528
1	88359214	-0.5646	0.1202	2.63027e-06	3301	prot-a-2024	rs140609555	C	T	0.01116	NADH dehydrogenase [ubiquinone] 1 beta subcomplex subunit 8, mitochondrial	TRUE	reported	igd	0.01116	0.00703561	23.3749
1	237576393	-0.2387	0.0508	2.63027e-06	3301	prot-a-2024	rs74935952	G	A	0.06246	NADH dehydrogenase [ubiquinone] 1 beta subcomplex subunit 8, mitochondrial	TRUE	reported	igd	0.06246	0.00667308	22.1624
3	8123865	0.484	0.0988	9.54993e-07	3301	prot-a-2024	rs114442270	C	T	0.01902	NADH dehydrogenase [ubiquinone] 1 beta subcomplex subunit 8, mitochondrial	TRUE	reported	igd	0.01902	0.00874161	29.0929
4	58924427	-0.2184	0.0465	2.5704e-06	3301	prot-a-2024	rs190846883	A	G	0.08926	NADH dehydrogenase [ubiquinone] 1 beta subcomplex subunit 8, mitochondrial	TRUE	reported	igd	0.08926	0.00775508	25.784
4	129304980	0.2956	0.0609	1.20226e-06	3301	prot-a-2024	rs76422145	T	C	0.04612	NADH dehydrogenase [ubiquinone] 1 beta subcomplex subunit 8, mitochondrial	TRUE	reported	igd	0.04612	0.00768815	25.5597
5	131330461	0.1509	0.0319	2.34423e-06	3301	prot-a-2024	rs253946	A	G	0.80894	NADH dehydrogenase [ubiquinone] 1 beta subcomplex subunit 8, mitochondrial	TRUE	reported	igd	0.19106	0.00703873	23.3854
6	32627773	0.139	0.0287	1.23027e-06	3301	prot-a-2024	rs1049213	G	A	0.75322	NADH dehydrogenase [ubiquinone] 1 beta subcomplex subunit 8, mitochondrial	TRUE	reported	igd	0.24678	0.00718276	23.8674
6	70554416	0.2454	0.0533	4.2658e-06	3301	prot-a-2024	rs2487417	G	A	0.06193	NADH dehydrogenase [ubiquinone] 1 beta subcomplex subunit 8, mitochondrial	TRUE	reported	igd	0.06193	0.00699706	23.2459
7	40312263	0.1147	0.025	4.36516e-06	3301	prot-a-2024	rs58906847	T	A	0.43878	NADH dehydrogenase [ubiquinone] 1 beta subcomplex subunit 8, mitochondrial	TRUE	reported	igd	0.43878	0.00647943	21.515
7	13883126	-0.432	0.0919	2.5704e-06	3301	prot-a-2024	rs139685367	T	C	0.02296	NADH dehydrogenase [ubiquinone] 1 beta subcomplex subunit 8, mitochondrial	TRUE	reported	igd	0.02296	0.00837301	27.8558
16	68717768	-0.3032	0.065	3.0903e-06	3301	prot-a-2024	rs146972926	T	C	0.04156	NADH dehydrogenase [ubiquinone] 1 beta subcomplex subunit 8, mitochondrial	TRUE	reported	igd	0.04156	0.00732367	24.339
17	36139387	0.124	0.0248	5.37032e-07	3301	prot-a-2024	rs12938179	C	T	0.46826	NADH dehydrogenase [ubiquinone] 1 beta subcomplex subunit 8, mitochondrial	TRUE	reported	igd	0.46826	0.00765702	25.4554
1	197223447	-0.2753	0.0601	4.57088e-06	3301	prot-a-2025	rs523427	G	A	0.95536	NADH dehydrogenase [ubiquinone] iron-sulfur protein 4, mitochondrial	TRUE	reported	igd	0.04464	0.00646448	21.4651
1	196646176	0.867	0.0205	1e-200	3301	prot-a-2025	rs1329424	G	T	0.61159	NADH dehydrogenase [ubiquinone] iron-sulfur protein 4, mitochondrial	TRUE	reported	igd	0.38841	0.357124	1832.63
1	111182544	0.1236	0.0262	2.29087e-06	3301	prot-a-2025	rs2640498	G	A	0.58276	NADH dehydrogenase [ubiquinone] iron-sulfur protein 4, mitochondrial	TRUE	reported	igd	0.41724	0.00742921	24.6924
2	149478159	-0.5585	0.1154	1.28825e-06	3301	prot-a-2025	rs143366101	T	C	0.014	NADH dehydrogenase [ubiquinone] iron-sulfur protein 4, mitochondrial	TRUE	reported	igd	0.014	0.00861155	28.6563
2	118611585	-0.1189	0.0254	2.75423e-06	3301	prot-a-2025	rs115713928	A	G	0.38194	NADH dehydrogenase [ubiquinone] iron-sulfur protein 4, mitochondrial	TRUE	reported	igd	0.38194	0.00667451	22.1672
3	2895719	0.1178	0.0254	3.38844e-06	3301	prot-a-2025	rs17584783	T	C	0.44904	NADH dehydrogenase [ubiquinone] iron-sulfur protein 4, mitochondrial	TRUE	reported	igd	0.44904	0.00686635	22.8087
3	28118321	-0.4448	0.0957	3.38844e-06	3301	prot-a-2025	rs17020942	A	G	0.02006	NADH dehydrogenase [ubiquinone] iron-sulfur protein 4, mitochondrial	TRUE	reported	igd	0.02006	0.00777839	25.8621
3	162751412	0.1222	0.0255	1.65959e-06	3301	prot-a-2025	rs9877675	G	A	0.39374	NADH dehydrogenase [ubiquinone] iron-sulfur protein 4, mitochondrial	TRUE	reported	igd	0.39374	0.0071292	23.6881
6	93486616	0.2289	0.0485	2.39883e-06	3301	prot-a-2025	rs74927039	A	G	0.07105	NADH dehydrogenase [ubiquinone] iron-sulfur protein 4, mitochondrial	TRUE	reported	igd	0.07105	0.00691637	22.976
7	11758271	-0.1422	0.0291	1e-06	3301	prot-a-2025	rs7777571	G	T	0.24906	NADH dehydrogenase [ubiquinone] iron-sulfur protein 4, mitochondrial	TRUE	reported	igd	0.24906	0.00756377	25.1431
8	13897979	0.479	0.1008	2.04174e-06	3301	prot-a-2025	rs75034267	G	A	0.01528	NADH dehydrogenase [ubiquinone] iron-sulfur protein 4, mitochondrial	TRUE	reported	igd	0.01528	0.00690458	22.9366
8	92318893	0.1192	0.0251	2.13796e-06	3301	prot-a-2025	rs55843549	G	T	0.58004	NADH dehydrogenase [ubiquinone] iron-sulfur protein 4, mitochondrial	TRUE	reported	igd	0.41996	0.00692227	22.9957
9	79727521	-0.1143	0.025	4.89779e-06	3301	prot-a-2025	rs4111399	C	T	0.4589	NADH dehydrogenase [ubiquinone] iron-sulfur protein 4, mitochondrial	TRUE	reported	igd	0.4589	0.00648811	21.544
10	478185	-0.2329	0.0506	4.0738e-06	3301	prot-a-2025	rs12355543	G	T	0.06824	NADH dehydrogenase [ubiquinone] iron-sulfur protein 4, mitochondrial	TRUE	reported	igd	0.06824	0.00689782	22.914
11	69674339	0.1193	0.0251	1.94984e-06	3301	prot-a-2025	rs34140990	A	C	0.42058	NADH dehydrogenase [ubiquinone] iron-sulfur protein 4, mitochondrial	TRUE	reported	igd	0.42058	0.0069367	23.044
14	33172438	-0.1804	0.0391	3.98107e-06	3301	prot-a-2025	rs8013508	A	G	0.11971	NADH dehydrogenase [ubiquinone] iron-sulfur protein 4, mitochondrial	TRUE	reported	igd	0.11971	0.00685898	22.784
16	10438604	-0.4315	0.0939	4.2658e-06	3301	prot-a-2025	rs76747184	G	C	0.02326	NADH dehydrogenase [ubiquinone] iron-sulfur protein 4, mitochondrial	TRUE	reported	igd	0.02326	0.00846019	28.1483
20	390310	0.1952	0.0417	2.88403e-06	3301	prot-a-2025	rs6139104	T	A	0.09492	NADH dehydrogenase [ubiquinone] iron-sulfur protein 4, mitochondrial	TRUE	reported	igd	0.09492	0.00654688	21.7405
20	56768341	0.2476	0.0519	1.86209e-06	3301	prot-a-2025	rs75969601	A	C	0.06086	NADH dehydrogenase [ubiquinone] iron-sulfur protein 4, mitochondrial	TRUE	reported	igd	0.06086	0.00700799	23.2825
2	109905343	0.2932	0.0633	3.54813e-06	3301	prot-a-2026	rs72822692	A	G	0.03949	NADH dehydrogenase [ubiquinone] flavoprotein 2, mitochondrial	TRUE	reported	igd	0.03949	0.00652149	21.6556
4	25410766	-0.4587	0.099	3.54813e-06	3301	prot-a-2026	rs76304582	A	C	0.01896	NADH dehydrogenase [ubiquinone] flavoprotein 2, mitochondrial	TRUE	reported	igd	0.01896	0.00782731	26.026
9	119476270	0.1361	0.0293	3.31131e-06	3301	prot-a-2026	rs719535	C	T	0.75807	NADH dehydrogenase [ubiquinone] flavoprotein 2, mitochondrial	TRUE	reported	igd	0.24193	0.00679431	22.5678
12	106548973	-0.5823	0.1263	4.0738e-06	3301	prot-a-2026	rs148516665	C	T	0.0123	NADH dehydrogenase [ubiquinone] flavoprotein 2, mitochondrial	TRUE	reported	igd	0.0123	0.00823861	27.4049
12	107111560	-0.1328	0.0247	7.24436e-08	3301	prot-a-2026	rs752046	G	A	0.52143	NADH dehydrogenase [ubiquinone] flavoprotein 2, mitochondrial	TRUE	reported	igd	0.47857	0.00880172	29.2947
14	73118221	-0.1419	0.0296	1.62181e-06	3301	prot-a-2026	rs740081	T	C	0.23897	NADH dehydrogenase [ubiquinone] flavoprotein 2, mitochondrial	TRUE	reported	igd	0.23897	0.00732386	24.3397
20	4285796	-0.1258	0.0258	1.04713e-06	3301	prot-a-2026	rs3859667	A	T	0.39321	NADH dehydrogenase [ubiquinone] flavoprotein 2, mitochondrial	TRUE	reported	igd	0.39321	0.00755187	25.1032
1	196660995	-0.1256	0.0254	7.94328e-07	3301	prot-a-203	rs528298	T	A	0.61415	ATP synthase subunit beta, mitochondrial	TRUE	reported	igd	0.38585	0.00747657	24.851
3	122042600	-0.1898	0.041	3.80189e-06	3301	prot-a-203	rs138589007	T	G	0.10295	ATP synthase subunit beta, mitochondrial	TRUE	reported	igd	0.10295	0.00665373	22.0977
5	40972211	-0.4053	0.0734	3.38844e-08	3301	prot-a-203	rs74480769	G	A	0.0317	ATP synthase subunit beta, mitochondrial	TRUE	reported	igd	0.0317	0.0100845	33.6075
5	41263849	0.1287	0.0273	2.51189e-06	3301	prot-a-203	rs380649	A	G	0.28114	ATP synthase subunit beta, mitochondrial	TRUE	reported	igd	0.28114	0.00669505	22.2359
5	177713888	0.1761	0.0382	3.98107e-06	3301	prot-a-203	rs2913834	T	G	0.878	ATP synthase subunit beta, mitochondrial	TRUE	reported	igd	0.122	0.00664359	22.0638
6	80811551	0.3405	0.0734	3.46737e-06	3301	prot-a-203	rs186998333	G	T	0.03044	ATP synthase subunit beta, mitochondrial	TRUE	reported	igd	0.03044	0.00684358	22.7326
6	154463328	-0.1347	0.0292	4.0738e-06	3301	prot-a-203	rs368389454	T	C	0.39445	ATP synthase subunit beta, mitochondrial	TRUE	reported	igd	0.39445	0.00866777	28.845
9	128443057	0.3486	0.0744	2.81838e-06	3301	prot-a-203	rs117986577	A	G	0.02962	ATP synthase subunit beta, mitochondrial	TRUE	reported	igd	0.02962	0.00698573	23.208
11	5755605	0.1568	0.0341	4.2658e-06	3301	prot-a-203	rs1498552	G	A	0.83499	ATP synthase subunit beta, mitochondrial	TRUE	reported	igd	0.16501	0.00677507	22.5034
11	35593997	0.1302	0.0281	3.54813e-06	3301	prot-a-203	rs11608123	G	A	0.27384	ATP synthase subunit beta, mitochondrial	TRUE	reported	igd	0.27384	0.00674188	22.3924
18	62303962	-0.2589	0.0548	2.29087e-06	3301	prot-a-203	rs79083970	C	A	0.05279	ATP synthase subunit beta, mitochondrial	TRUE	reported	igd	0.05279	0.00670335	22.2636
18	57463293	0.1902	0.0398	1.7378e-06	3301	prot-a-203	rs55792671	T	C	0.11283	ATP synthase subunit beta, mitochondrial	TRUE	reported	igd	0.11283	0.0072424	24.067
19	41187973	0.5551	0.1175	2.34423e-06	3301	prot-a-203	rs117956764	G	A	0.01128	ATP synthase subunit beta, mitochondrial	TRUE	reported	igd	0.01128	0.00687313	22.8314
19	17280776	0.4146	0.0851	1.09648e-06	3301	prot-a-203	rs145688165	T	C	0.02506	ATP synthase subunit beta, mitochondrial	TRUE	reported	igd	0.02506	0.00839939	27.9443
1	36321067	-0.5141	0.1091	2.45471e-06	3301	prot-a-2041	rs77235743	G	C	0.01596	NFU1 iron-sulfur cluster scaffold homolog, mitochondrial	TRUE	reported	igd	0.01596	0.00830177	27.6168
1	48515618	0.365	0.077	2.0893e-06	3301	prot-a-2041	rs61773545	A	C	0.03142	NFU1 iron-sulfur cluster scaffold homolog, mitochondrial	TRUE	reported	igd	0.03142	0.00810882	26.9697
1	160798702	0.1457	0.0304	1.58489e-06	3301	prot-a-2041	rs78228765	G	A	0.2121	NFU1 iron-sulfur cluster scaffold homolog, mitochondrial	TRUE	reported	igd	0.2121	0.00709514	23.5741
2	69650730	-0.3624	0.067	6.30957e-08	3301	prot-a-2041	rs74637005	A	G	0.03852	NFU1 iron-sulfur cluster scaffold homolog, mitochondrial	TRUE	reported	igd	0.03852	0.00972821	32.4086
2	142602144	-0.1234	0.0262	2.39883e-06	3301	prot-a-2041	rs11902392	T	C	0.35123	NFU1 iron-sulfur cluster scaffold homolog, mitochondrial	TRUE	reported	igd	0.35123	0.00693973	23.0542
4	185384814	-0.1395	0.0295	2.29087e-06	3301	prot-a-2041	rs11729266	A	T	0.66767	NFU1 iron-sulfur cluster scaffold homolog, mitochondrial	TRUE	reported	igd	0.33233	0.00863594	28.7382
4	14727514	-0.149	0.0324	4.36516e-06	3301	prot-a-2041	rs73233144	A	T	0.18752	NFU1 iron-sulfur cluster scaffold homolog, mitochondrial	TRUE	reported	igd	0.18752	0.00676492	22.4695
5	26231427	-0.3314	0.0651	3.63078e-07	3301	prot-a-2041	rs118008291	A	G	0.03785	NFU1 iron-sulfur cluster scaffold homolog, mitochondrial	TRUE	reported	igd	0.03785	0.00799915	26.602
5	163505869	-0.2086	0.0414	4.7863e-07	3301	prot-a-2041	rs13173656	T	C	0.09764	NFU1 iron-sulfur cluster scaffold homolog, mitochondrial	TRUE	reported	igd	0.09764	0.00766772	25.4913
6	73645681	0.3508	0.0757	3.54813e-06	3301	prot-a-2041	rs35581037	G	C	0.02784	NFU1 iron-sulfur cluster scaffold homolog, mitochondrial	TRUE	reported	igd	0.02784	0.00666126	22.1229
8	43388654	-0.2973	0.0651	4.89779e-06	3301	prot-a-2041	rs74659136	A	G	0.03802	NFU1 iron-sulfur cluster scaffold homolog, mitochondrial	TRUE	reported	igd	0.03802	0.00646544	21.4683
10	89164520	0.1224	0.0267	4.67735e-06	3301	prot-a-2041	rs3120096	A	G	0.63801	NFU1 iron-sulfur cluster scaffold homolog, mitochondrial	TRUE	reported	igd	0.36199	0.00692017	22.9887
13	42910560	0.3325	0.0727	4.7863e-06	3301	prot-a-2041	rs78393483	C	T	0.03316	NFU1 iron-sulfur cluster scaffold homolog, mitochondrial	TRUE	reported	igd	0.03316	0.00708896	23.5534
1	196733286	-0.1472	0.029	3.80189e-07	3301	prot-a-2128	rs73073557	A	G	0.29041	Nucleoside diphosphate-linked moiety X motif 8, mitochondrial	TRUE	reported	igd	0.29041	0.00893027	29.7264
2	63244219	0.4477	0.093	1.47911e-06	3301	prot-a-2128	rs77576460	G	C	0.01927	Nucleoside diphosphate-linked moiety X motif 8, mitochondrial	TRUE	reported	igd	0.01927	0.00757592	25.1837
2	243019417	0.2946	0.0633	3.23594e-06	3301	prot-a-2128	rs12996869	C	T	0.05255	Nucleoside diphosphate-linked moiety X motif 8, mitochondrial	TRUE	reported	igd	0.05255	0.0086422	28.7592
2	237842372	0.1209	0.0256	2.29087e-06	3301	prot-a-2128	rs4399675	A	G	0.59625	Nucleoside diphosphate-linked moiety X motif 8, mitochondrial	TRUE	reported	igd	0.40375	0.00703758	23.3815
3	142933317	-0.2602	0.0542	1.58489e-06	3301	prot-a-2128	rs75686294	A	G	0.05757	Nucleoside diphosphate-linked moiety X motif 8, mitochondrial	TRUE	reported	igd	0.05757	0.00734666	24.416
3	59463037	0.2016	0.0422	1.8197e-06	3301	prot-a-2128	rs10454231	A	G	0.09784	Nucleoside diphosphate-linked moiety X motif 8, mitochondrial	TRUE	reported	igd	0.09784	0.00717482	23.8408
4	151745861	-0.2382	0.0504	2.34423e-06	3301	prot-a-2128	rs115691841	T	C	0.06306	Nucleoside diphosphate-linked moiety X motif 8, mitochondrial	TRUE	reported	igd	0.06306	0.0067047	22.2681
4	37991472	-0.1285	0.028	4.57088e-06	3301	prot-a-2128	rs11943860	T	G	0.28591	Nucleoside diphosphate-linked moiety X motif 8, mitochondrial	TRUE	reported	igd	0.28591	0.00674246	22.3944
5	40972211	-0.4736	0.0733	1.04713e-10	3301	prot-a-2128	rs74480769	G	A	0.0317	Nucleoside diphosphate-linked moiety X motif 8, mitochondrial	TRUE	reported	igd	0.0317	0.0137696	46.0603
7	120408530	-0.1683	0.0365	3.89045e-06	3301	prot-a-2128	rs4463360	C	A	0.13811	Nucleoside diphosphate-linked moiety X motif 8, mitochondrial	TRUE	reported	igd	0.13811	0.00674334	22.3973
8	38422671	-0.1401	0.0305	4.46684e-06	3301	prot-a-2128	rs12115124	T	G	0.23491	Nucleoside diphosphate-linked moiety X motif 8, mitochondrial	TRUE	reported	igd	0.23491	0.00705538	23.4411
14	81520615	0.385	0.0754	3.31131e-07	3301	prot-a-2128	rs140376956	A	G	0.02755	Nucleoside diphosphate-linked moiety X motif 8, mitochondrial	TRUE	reported	igd	0.02755	0.00794219	26.4111
2	217409746	0.5683	0.1243	4.7863e-06	3301	prot-a-2129	rs145073740	T	C	0.01059	ADP-ribose pyrophosphatase, mitochondrial	TRUE	reported	igd	0.01059	0.00676796	22.4796
2	225584834	-0.5505	0.107	2.69153e-07	3301	prot-a-2129	rs62188716	C	G	0.01374	ADP-ribose pyrophosphatase, mitochondrial	TRUE	reported	igd	0.01374	0.0082134	27.3204
3	34044246	0.1196	0.026	4.2658e-06	3301	prot-a-2129	rs4132079	A	C	0.35161	ADP-ribose pyrophosphatase, mitochondrial	TRUE	reported	igd	0.35161	0.00652214	21.6578
3	122389364	0.199	0.0429	3.46737e-06	3301	prot-a-2129	rs790121	G	T	0.09558	ADP-ribose pyrophosphatase, mitochondrial	TRUE	reported	igd	0.09558	0.00684657	22.7426
4	88310135	-0.3571	0.0323	2.29087e-28	3301	prot-a-2129	rs28696943	G	A	0.16685	ADP-ribose pyrophosphatase, mitochondrial	TRUE	reported	igd	0.16685	0.0354535	121.26
5	78761776	0.1723	0.0377	4.7863e-06	3301	prot-a-2129	rs12522716	C	T	0.12734	ADP-ribose pyrophosphatase, mitochondrial	TRUE	reported	igd	0.12734	0.00659797	21.9113
6	31556922	-0.3492	0.072	1.23027e-06	3301	prot-a-2129	rs3179004	T	C	0.03009	ADP-ribose pyrophosphatase, mitochondrial	TRUE	reported	igd	0.03009	0.00711758	23.6492
7	11485527	0.1213	0.025	1.25893e-06	3301	prot-a-2129	rs10262052	C	T	0.50282	ADP-ribose pyrophosphatase, mitochondrial	TRUE	reported	igd	0.49718	0.00735661	24.4493
8	139269519	0.1119	0.0245	4.7863e-06	3301	prot-a-2129	rs1028021	G	T	0.45595	ADP-ribose pyrophosphatase, mitochondrial	TRUE	reported	igd	0.45595	0.00621221	20.6222
9	11022581	-0.1557	0.0313	6.76083e-07	3301	prot-a-2129	rs10959466	T	C	0.20008	ADP-ribose pyrophosphatase, mitochondrial	TRUE	reported	igd	0.20008	0.00775992	25.8002
11	25862790	0.1807	0.0373	1.23027e-06	3301	prot-a-2129	rs11028973	A	T	0.12702	ADP-ribose pyrophosphatase, mitochondrial	TRUE	reported	igd	0.12702	0.0072414	24.0636
14	94838142	0.4711	0.084	2.04174e-08	3301	prot-a-2129	rs112635299	T	G	0.02261	ADP-ribose pyrophosphatase, mitochondrial	TRUE	reported	igd	0.02261	0.009809	32.6804
16	71825631	-0.2611	0.0558	2.81838e-06	3301	prot-a-2129	rs75394259	T	C	0.0524	ADP-ribose pyrophosphatase, mitochondrial	TRUE	reported	igd	0.0524	0.00677018	22.4871
17	64210580	1.0267	0.0694	1.38038e-49	3301	prot-a-2129	rs1801689	C	A	0.03043	ADP-ribose pyrophosphatase, mitochondrial	TRUE	reported	igd	0.03043	0.0622011	218.812
19	5613450	-0.5761	0.1177	9.77237e-07	3301	prot-a-2129	rs142593043	T	C	0.01205	ADP-ribose pyrophosphatase, mitochondrial	TRUE	reported	igd	0.01205	0.0079022	26.277
19	54320636	0.1385	0.0303	4.89779e-06	3301	prot-a-2129	rs62143196	G	A	0.22404	ADP-ribose pyrophosphatase, mitochondrial	TRUE	reported	igd	0.22404	0.00666952	22.1505
1	207316150	0.3841	0.0838	4.57088e-06	3301	prot-a-2190	rs17042124	G	A	0.02346	Pyruvate carboxylase, mitochondrial	TRUE	reported	igd	0.02346	0.00675984	22.4525
2	5016287	0.1938	0.0419	3.71535e-06	3301	prot-a-2190	rs144487948	T	C	0.12739	Pyruvate carboxylase, mitochondrial	TRUE	reported	igd	0.12739	0.00835013	27.779
3	22045738	0.1221	0.0257	1.94984e-06	3301	prot-a-2190	rs4527404	C	G	0.40559	Pyruvate carboxylase, mitochondrial	TRUE	reported	igd	0.40559	0.00718844	23.8864
4	126830758	0.1873	0.0356	1.44544e-07	3301	prot-a-2190	rs2036609	G	C	0.85913	Pyruvate carboxylase, mitochondrial	TRUE	reported	igd	0.14087	0.00849147	28.2533
5	24337202	-0.3281	0.0696	2.45471e-06	3301	prot-a-2190	rs114163150	G	A	0.03407	Pyruvate carboxylase, mitochondrial	TRUE	reported	igd	0.03407	0.00708533	23.5413
5	130443182	-0.1604	0.033	1.12202e-06	3301	prot-a-2190	rs200148803	G	A	0.17875	Pyruvate carboxylase, mitochondrial	TRUE	reported	igd	0.17875	0.00755371	25.1093
11	58913446	0.1394	0.0263	1.20226e-07	3301	prot-a-2190	rs5029309	C	A	0.37978	Pyruvate carboxylase, mitochondrial	TRUE	reported	igd	0.37978	0.00915447	30.4796
12	58233370	-0.2789	0.0524	1.04713e-07	3301	prot-a-2190	rs141052380	A	G	0.06564	Pyruvate carboxylase, mitochondrial	TRUE	reported	igd	0.06564	0.00954135	31.7801
14	103641201	0.3455	0.0756	4.7863e-06	3301	prot-a-2190	rs112200265	G	T	0.02882	Pyruvate carboxylase, mitochondrial	TRUE	reported	igd	0.02882	0.00668221	22.1929
15	52907024	0.4168	0.0912	4.89779e-06	3301	prot-a-2190	rs189045307	A	G	0.02227	Pyruvate carboxylase, mitochondrial	TRUE	reported	igd	0.02227	0.00756527	25.1481
17	14665381	-0.1365	0.0275	6.60693e-07	3301	prot-a-2190	rs55908282	G	A	0.29716	Pyruvate carboxylase, mitochondrial	TRUE	reported	igd	0.29716	0.00778291	25.8772
19	54327869	-0.14	0.0299	2.81838e-06	3301	prot-a-2190	rs10418046	G	T	0.21727	Pyruvate carboxylase, mitochondrial	TRUE	reported	igd	0.21727	0.0066665	22.1404
21	18461180	0.135	0.029	3.23594e-06	3301	prot-a-2190	rs73200834	G	A	0.28746	Pyruvate carboxylase, mitochondrial	TRUE	reported	igd	0.28746	0.00746593	24.8154
2	27657681	0.211	0.0445	2.13796e-06	3301	prot-a-2235	rs77005271	T	C	0.0861	[Pyruvate dehydrogenase (acetyl-transferring)] kinase isozyme 1, mitochondrial	TRUE	reported	igd	0.0861	0.00700643	23.2773
2	115661158	0.318	0.0689	3.89045e-06	3301	prot-a-2235	rs72832456	G	A	0.03478	[Pyruvate dehydrogenase (acetyl-transferring)] kinase isozyme 1, mitochondrial	TRUE	reported	igd	0.03478	0.00678954	22.5518
4	169459314	0.1557	0.0326	1.8197e-06	3301	prot-a-2235	rs28760293	T	A	0.17555	[Pyruvate dehydrogenase (acetyl-transferring)] kinase isozyme 1, mitochondrial	TRUE	reported	igd	0.17555	0.00701734	23.3138
8	99838531	-0.2304	0.049	2.51189e-06	3301	prot-a-2235	rs3019294	T	C	0.07233	[Pyruvate dehydrogenase (acetyl-transferring)] kinase isozyme 1, mitochondrial	TRUE	reported	igd	0.07233	0.00712372	23.6698
10	59570979	0.3921	0.0847	3.63078e-06	3301	prot-a-2235	rs149189745	T	C	0.02566	[Pyruvate dehydrogenase (acetyl-transferring)] kinase isozyme 1, mitochondrial	TRUE	reported	igd	0.02566	0.0076876	25.5579
11	122849816	0.1167	0.0253	3.89045e-06	3301	prot-a-2235	rs7939002	A	G	0.42739	[Pyruvate dehydrogenase (acetyl-transferring)] kinase isozyme 1, mitochondrial	TRUE	reported	igd	0.42739	0.00666584	22.1382
11	2584903	0.1527	0.0316	1.31826e-06	3301	prot-a-2235	rs7101739	A	G	0.26094	[Pyruvate dehydrogenase (acetyl-transferring)] kinase isozyme 1, mitochondrial	TRUE	reported	igd	0.26094	0.00899349	29.9388
13	39375228	-0.1286	0.0279	4.0738e-06	3301	prot-a-2235	rs9603430	T	C	0.28782	[Pyruvate dehydrogenase (acetyl-transferring)] kinase isozyme 1, mitochondrial	TRUE	reported	igd	0.28782	0.00677989	22.5195
17	26694861	0.4579	0.0234	1.86209e-85	3301	prot-a-2235	rs704	A	G	0.46665	[Pyruvate dehydrogenase (acetyl-transferring)] kinase isozyme 1, mitochondrial	TRUE	reported	igd	0.46665	0.10437	384.44
2	104519959	-0.1173	0.025	2.75423e-06	3301	prot-a-2236	rs2582965	C	G	0.41764	[Pyruvate dehydrogenase (acetyl-transferring)] kinase isozyme 2, mitochondrial	TRUE	reported	igd	0.41764	0.00669298	22.2289
6	154826633	0.145	0.0315	3.98107e-06	3301	prot-a-2236	rs112561976	A	T	0.21144	[Pyruvate dehydrogenase (acetyl-transferring)] kinase isozyme 2, mitochondrial	TRUE	reported	igd	0.21144	0.00701113	23.293
7	80732978	0.1852	0.0402	4.16869e-06	3301	prot-a-2236	rs60552070	T	C	0.11261	[Pyruvate dehydrogenase (acetyl-transferring)] kinase isozyme 2, mitochondrial	TRUE	reported	igd	0.11261	0.00685494	22.7705
11	18528245	-0.1546	0.0335	3.80189e-06	3301	prot-a-2236	rs72871738	A	T	0.16695	[Pyruvate dehydrogenase (acetyl-transferring)] kinase isozyme 2, mitochondrial	TRUE	reported	igd	0.16695	0.00664824	22.0793
14	39024693	-0.4613	0.0944	1.04713e-06	3301	prot-a-2236	rs8018589	A	C	0.01952	[Pyruvate dehydrogenase (acetyl-transferring)] kinase isozyme 2, mitochondrial	TRUE	reported	igd	0.01952	0.00814546	27.0925
21	35004697	-0.4707	0.0974	1.34896e-06	3301	prot-a-2236	rs117277407	A	T	0.01834	[Pyruvate dehydrogenase (acetyl-transferring)] kinase isozyme 2, mitochondrial	TRUE	reported	igd	0.01834	0.00797772	26.5302
2	181081182	0.2654	0.0511	2.04174e-07	3301	prot-a-2454	rs80276158	C	T	0.06524	tRNA pseudouridine synthase A, mitochondrial	TRUE	reported	igd	0.06524	0.00859104	28.5874
2	54659603	-0.1629	0.0328	6.76083e-07	3301	prot-a-2454	rs4629196	A	G	0.17158	tRNA pseudouridine synthase A, mitochondrial	TRUE	reported	igd	0.17158	0.00754379	25.0761
3	143291143	-0.3855	0.0842	4.7863e-06	3301	prot-a-2454	rs140549103	C	G	0.02718	tRNA pseudouridine synthase A, mitochondrial	TRUE	reported	igd	0.02718	0.00785888	26.1318
4	174401970	0.1407	0.0279	4.67735e-07	3301	prot-a-2454	rs4496557	C	T	0.73044	tRNA pseudouridine synthase A, mitochondrial	TRUE	reported	igd	0.26956	0.00779576	25.9203
7	104265350	0.1301	0.0279	3.23594e-06	3301	prot-a-2454	rs4730031	T	C	0.73938	tRNA pseudouridine synthase A, mitochondrial	TRUE	reported	igd	0.26062	0.00652319	21.6613
8	62313303	0.2106	0.0458	4.2658e-06	3301	prot-a-2454	rs117749037	T	C	0.09648	tRNA pseudouridine synthase A, mitochondrial	TRUE	reported	igd	0.09648	0.00773253	25.7084
9	117953518	0.192	0.0417	4.0738e-06	3301	prot-a-2454	rs12339665	G	A	0.0954	tRNA pseudouridine synthase A, mitochondrial	TRUE	reported	igd	0.0954	0.00636264	21.1248
12	66141492	0.6533	0.1307	5.7544e-07	3301	prot-a-2454	rs116952226	G	A	0.01153	tRNA pseudouridine synthase A, mitochondrial	TRUE	reported	igd	0.01153	0.00972855	32.4098
16	57317343	-0.3483	0.0682	3.31131e-07	3301	prot-a-2454	rs117331777	A	G	0.03366	tRNA pseudouridine synthase A, mitochondrial	TRUE	reported	igd	0.03366	0.00789189	26.2424
19	47008984	0.2519	0.0539	2.95121e-06	3301	prot-a-2454	rs57297795	T	C	0.0575	tRNA pseudouridine synthase A, mitochondrial	TRUE	reported	igd	0.0575	0.00687758	22.8463
19	27784840	-0.1504	0.0321	2.88403e-06	3301	prot-a-2454	rs62136566	C	A	0.18535	tRNA pseudouridine synthase A, mitochondrial	TRUE	reported	igd	0.18535	0.00683108	22.6907
21	21960901	0.4813	0.1038	3.54813e-06	3301	prot-a-2454	rs546428732	C	T	0.01821	tRNA pseudouridine synthase A, mitochondrial	TRUE	reported	igd	0.01821	0.00828305	27.554
22	24329226	0.163	0.033	7.58578e-07	3301	prot-a-2454	rs9624374	A	G	0.22028	tRNA pseudouridine synthase A, mitochondrial	TRUE	reported	igd	0.22028	0.00912681	30.3867
1	153215661	-0.1152	0.0246	2.88403e-06	3301	prot-a-2526	rs6695899	T	G	0.45541	Oligoribonuclease, mitochondrial	TRUE	reported	igd	0.45541	0.00658275	21.8604
2	35214853	0.5157	0.1059	1.12202e-06	3301	prot-a-2526	rs79706936	G	A	0.01765	Oligoribonuclease, mitochondrial	TRUE	reported	igd	0.01765	0.00922221	30.7073
3	125457258	0.2346	0.0505	3.31131e-06	3301	prot-a-2526	rs112838128	A	C	0.07657	Oligoribonuclease, mitochondrial	TRUE	reported	igd	0.07657	0.00778303	25.8776
3	194567249	0.2436	0.0493	7.76247e-07	3301	prot-a-2526	rs148329326	C	T	0.07904	Oligoribonuclease, mitochondrial	TRUE	reported	igd	0.07904	0.00863917	28.749
5	24926817	-0.6251	0.1241	4.7863e-07	3301	prot-a-2526	rs76546182	G	C	0.01028	Oligoribonuclease, mitochondrial	TRUE	reported	igd	0.01028	0.00795123	26.4414
5	177317878	0.6441	0.1343	1.62181e-06	3301	prot-a-2526	rs543710873	T	C	0.01095	Oligoribonuclease, mitochondrial	TRUE	reported	igd	0.01095	0.00898605	29.9138
5	177510571	0.1227	0.0266	3.98107e-06	3301	prot-a-2526	rs4608937	G	A	0.68678	Oligoribonuclease, mitochondrial	TRUE	reported	igd	0.31322	0.00647718	21.5075
6	100463816	0.3176	0.0661	1.58489e-06	3301	prot-a-2526	rs71566312	C	T	0.03878	Oligoribonuclease, mitochondrial	TRUE	reported	igd	0.03878	0.00752006	24.9967
7	139375315	0.5348	0.1134	2.39883e-06	3301	prot-a-2526	rs190518022	C	G	0.01622	Oligoribonuclease, mitochondrial	TRUE	reported	igd	0.01622	0.00912771	30.3897
11	20090650	0.1668	0.0361	3.80189e-06	3301	prot-a-2526	rs11025367	C	T	0.14384	Oligoribonuclease, mitochondrial	TRUE	reported	igd	0.14384	0.00685262	22.7628
11	110748408	0.1225	0.025	1e-06	3301	prot-a-2526	rs61900292	T	C	0.47035	Oligoribonuclease, mitochondrial	TRUE	reported	igd	0.47035	0.00747674	24.8516
14	71909426	-0.3895	0.0814	1.69824e-06	3301	prot-a-2526	rs148294894	T	C	0.02362	Oligoribonuclease, mitochondrial	TRUE	reported	igd	0.02362	0.00699751	23.2475
14	95688959	-0.1434	0.0253	1.44544e-08	3301	prot-a-2526	rs945456	G	C	0.44275	Oligoribonuclease, mitochondrial	TRUE	reported	igd	0.44275	0.010147	33.818
22	28089737	0.2902	0.0626	3.63078e-06	3301	prot-a-2526	rs4822928	A	G	0.04093	Oligoribonuclease, mitochondrial	TRUE	reported	igd	0.04093	0.00661176	21.9574
1	196657064	-0.1728	0.0253	8.51138e-12	3301	prot-a-2575	rs570618	G	T	0.61149	rRNA methyltransferase 3, mitochondrial	TRUE	reported	igd	0.38851	0.0141876	47.4785
2	219716488	0.159	0.0336	2.29087e-06	3301	prot-a-2575	rs2385196	C	T	0.16169	rRNA methyltransferase 3, mitochondrial	TRUE	reported	igd	0.16169	0.00685349	22.7657
3	165502709	-0.1799	0.0323	2.45471e-08	3301	prot-a-2575	rs2668196	T	A	0.81693	rRNA methyltransferase 3, mitochondrial	TRUE	reported	igd	0.18307	0.00968042	32.2479
3	83250799	-0.3928	0.085	3.80189e-06	3301	prot-a-2575	rs74864926	T	A	0.0217	rRNA methyltransferase 3, mitochondrial	TRUE	reported	igd	0.0217	0.00655096	21.7541
3	35528919	0.2447	0.0506	1.34896e-06	3301	prot-a-2575	rs80022524	T	C	0.06403	rRNA methyltransferase 3, mitochondrial	TRUE	reported	igd	0.06403	0.00717701	23.8481
5	40972211	-0.4354	0.0733	2.95121e-09	3301	prot-a-2575	rs74480769	G	A	0.0317	rRNA methyltransferase 3, mitochondrial	TRUE	reported	igd	0.0317	0.0116379	38.8456
6	32741158	0.2844	0.0611	3.23594e-06	3301	prot-a-2575	rs62396667	G	A	0.04645	rRNA methyltransferase 3, mitochondrial	TRUE	reported	igd	0.04645	0.00716504	23.808
6	29933881	-0.1242	0.0253	9.12011e-07	3301	prot-a-2575	rs6457110	A	T	0.37868	rRNA methyltransferase 3, mitochondrial	TRUE	reported	igd	0.37868	0.00725873	24.1217
6	95064094	-0.218	0.0468	3.23594e-06	3301	prot-a-2575	rs74743286	G	C	0.07518	rRNA methyltransferase 3, mitochondrial	TRUE	reported	igd	0.07518	0.00660849	21.9465
7	14276121	-0.119	0.0249	1.7378e-06	3301	prot-a-2575	rs997618	T	G	0.56783	rRNA methyltransferase 3, mitochondrial	TRUE	reported	igd	0.43217	0.00695019	23.0892
7	38729201	0.3014	0.0658	4.57088e-06	3301	prot-a-2575	rs116849034	G	T	0.0405	rRNA methyltransferase 3, mitochondrial	TRUE	reported	igd	0.0405	0.00706019	23.4572
8	134697396	0.2286	0.0457	5.62341e-07	3301	prot-a-2575	rs62517456	G	A	0.08121	rRNA methyltransferase 3, mitochondrial	TRUE	reported	igd	0.08121	0.00779845	25.9293
9	138907168	0.2077	0.0419	7.07946e-07	3301	prot-a-2575	rs7861958	T	C	0.09549	rRNA methyltransferase 3, mitochondrial	TRUE	reported	igd	0.09549	0.00745202	24.7688
15	71923398	-0.3101	0.0664	2.95121e-06	3301	prot-a-2575	rs79535636	G	A	0.04048	rRNA methyltransferase 3, mitochondrial	TRUE	reported	igd	0.04048	0.00747013	24.8294
16	20071294	-0.1423	0.0304	2.88403e-06	3301	prot-a-2575	rs16969483	T	C	0.19814	rRNA methyltransferase 3, mitochondrial	TRUE	reported	igd	0.19814	0.00643444	21.3647
17	26833853	-0.3608	0.0688	1.58489e-07	3301	prot-a-2575	rs117032462	G	A	0.03301	rRNA methyltransferase 3, mitochondrial	TRUE	reported	igd	0.03301	0.00831057	27.6463
17	26694861	0.6527	0.0219	1e-194	3301	prot-a-2575	rs704	A	G	0.46665	rRNA methyltransferase 3, mitochondrial	TRUE	reported	igd	0.46665	0.212061	887.872
3	77110998	0.1835	0.04	4.46684e-06	3301	prot-a-2627	rs73843464	A	G	0.12634	Serine--tRNA ligase, mitochondrial	TRUE	reported	igd	0.12634	0.00743336	24.7063
4	35881833	0.3264	0.0704	3.54813e-06	3301	prot-a-2627	rs115141058	C	T	0.03708	Serine--tRNA ligase, mitochondrial	TRUE	reported	igd	0.03708	0.00760782	25.2906
7	145135064	0.1745	0.0376	3.46737e-06	3301	prot-a-2627	rs850388	G	A	0.1261	Serine--tRNA ligase, mitochondrial	TRUE	reported	igd	0.1261	0.00671116	22.2897
8	26679578	-0.1451	0.0309	2.63027e-06	3301	prot-a-2627	rs4732902	G	A	0.21827	Serine--tRNA ligase, mitochondrial	TRUE	reported	igd	0.21827	0.00718482	23.8742
10	113863851	0.4169	0.0863	1.38038e-06	3301	prot-a-2627	rs7072675	A	G	0.97895	Serine--tRNA ligase, mitochondrial	TRUE	reported	igd	0.02105	0.00716319	23.8019
11	38054216	0.2325	0.0458	3.80189e-07	3301	prot-a-2627	rs12292833	G	T	0.10358	Serine--tRNA ligase, mitochondrial	TRUE	reported	igd	0.10358	0.0100384	33.4524
11	62251696	-0.2209	0.0447	7.76247e-07	3301	prot-a-2627	rs71490385	G	T	0.09414	Serine--tRNA ligase, mitochondrial	TRUE	reported	igd	0.09414	0.00832256	27.6865
12	25762435	0.167	0.0362	3.98107e-06	3301	prot-a-2627	rs61924661	C	T	0.1373	Serine--tRNA ligase, mitochondrial	TRUE	reported	igd	0.1373	0.00660683	21.9409
13	25294304	-0.2751	0.0558	8.31764e-07	3301	prot-a-2627	rs61948113	A	G	0.07223	Serine--tRNA ligase, mitochondrial	TRUE	reported	igd	0.07223	0.0101431	33.8048
17	8073097	0.1182	0.0252	2.81838e-06	3301	prot-a-2627	rs12944041	A	G	0.53063	Serine--tRNA ligase, mitochondrial	TRUE	reported	igd	0.46937	0.0069594	23.12
22	27604149	-0.1384	0.027	3.01995e-07	3301	prot-a-2627	rs561417	A	C	0.30612	Serine--tRNA ligase, mitochondrial	TRUE	reported	igd	0.30612	0.00813726	27.0651
2	144261657	-0.1155	0.0253	4.89779e-06	3301	prot-a-2653	rs35125029	A	G	0.38442	Protein SCO1 homolog, mitochondrial	TRUE	reported	igd	0.38442	0.00631371	20.9613
3	140094984	-0.1236	0.0257	1.51356e-06	3301	prot-a-2653	rs7618673	G	T	0.54424	Protein SCO1 homolog, mitochondrial	TRUE	reported	igd	0.45576	0.00757868	25.193
7	46479567	0.2704	0.0577	2.75423e-06	3301	prot-a-2653	rs79268659	C	T	0.04616	Protein SCO1 homolog, mitochondrial	TRUE	reported	igd	0.04616	0.0064385	21.3783
7	20238314	0.1875	0.0397	2.29087e-06	3301	prot-a-2653	rs3846990	T	C	0.11214	Protein SCO1 homolog, mitochondrial	TRUE	reported	igd	0.11214	0.00700064	23.2579
8	33883697	0.1443	0.0302	1.7378e-06	3301	prot-a-2653	rs4637823	C	A	0.79045	Protein SCO1 homolog, mitochondrial	TRUE	reported	igd	0.20955	0.00689802	22.9146
8	145873130	-0.5404	0.1117	1.31826e-06	3301	prot-a-2653	rs114240012	C	G	0.01215	Protein SCO1 homolog, mitochondrial	TRUE	reported	igd	0.01215	0.00701016	23.2898
9	104787128	0.5347	0.1139	2.63027e-06	3301	prot-a-2653	rs7042292	G	A	0.01233	Protein SCO1 homolog, mitochondrial	TRUE	reported	igd	0.01233	0.00696346	23.1336
10	54900453	-0.1273	0.0274	3.31131e-06	3301	prot-a-2653	rs4935392	C	A	0.27505	Protein SCO1 homolog, mitochondrial	TRUE	reported	igd	0.27505	0.00646259	21.4588
13	27463358	0.2693	0.058	3.38844e-06	3301	prot-a-2653	rs138638365	A	G	0.04931	Protein SCO1 homolog, mitochondrial	TRUE	reported	igd	0.04931	0.00679949	22.5851
15	27228404	-0.1263	0.0269	2.69153e-06	3301	prot-a-2653	rs1432132	G	A	0.47603	Protein SCO1 homolog, mitochondrial	TRUE	reported	igd	0.47603	0.00795751	26.4624
15	62742150	-0.1293	0.0283	4.7863e-06	3301	prot-a-2653	rs1092362	C	G	0.73446	Protein SCO1 homolog, mitochondrial	TRUE	reported	igd	0.26554	0.00652116	21.6545
17	498491	0.1369	0.0293	2.95121e-06	3301	prot-a-2653	rs113074223	C	T	0.76511	Protein SCO1 homolog, mitochondrial	TRUE	reported	igd	0.23489	0.00673636	22.374
18	37216911	0.5025	0.1022	8.91251e-07	3301	prot-a-2653	rs117133307	G	C	0.01513	Protein SCO1 homolog, mitochondrial	TRUE	reported	igd	0.01513	0.00752523	25.014
1	4164390	-0.1468	0.0321	4.7863e-06	3301	prot-a-2657	rs56013160	T	C	0.19349	Succinate dehydrogenase assembly factor 2, mitochondrial	TRUE	reported	igd	0.19349	0.0067259	22.339
4	42197498	-0.2076	0.0422	8.51138e-07	3301	prot-a-2657	rs13132185	C	G	0.10363	Succinate dehydrogenase assembly factor 2, mitochondrial	TRUE	reported	igd	0.10363	0.00800677	26.6275
7	8185089	0.1328	0.0278	1.8197e-06	3301	prot-a-2657	rs2110333	T	C	0.71913	Succinate dehydrogenase assembly factor 2, mitochondrial	TRUE	reported	igd	0.28087	0.00712425	23.6715
7	33666295	0.3226	0.0671	1.51356e-06	3301	prot-a-2657	rs6957961	A	G	0.04012	Succinate dehydrogenase assembly factor 2, mitochondrial	TRUE	reported	igd	0.04012	0.00801561	26.6572
8	13905752	0.3798	0.0822	3.89045e-06	3301	prot-a-2657	rs117869008	T	A	0.02661	Succinate dehydrogenase assembly factor 2, mitochondrial	TRUE	reported	igd	0.02661	0.0074726	24.8377
9	95718005	-0.5107	0.1051	1.20226e-06	3301	prot-a-2657	rs184501841	C	T	0.01962	Succinate dehydrogenase assembly factor 2, mitochondrial	TRUE	reported	igd	0.01962	0.0100336	33.4362
11	120086680	-0.3878	0.0817	2.04174e-06	3301	prot-a-2657	rs11217768	A	G	0.02358	Succinate dehydrogenase assembly factor 2, mitochondrial	TRUE	reported	igd	0.02358	0.0069251	23.0052
17	51290980	0.6135	0.1319	3.31131e-06	3301	prot-a-2657	rs149194806	C	T	0.0107	Succinate dehydrogenase assembly factor 2, mitochondrial	TRUE	reported	igd	0.0107	0.0079684	26.4989
2	106153496	0.1175	0.0251	2.95121e-06	3301	prot-a-2737	rs4851793	G	A	0.50843	NAD-dependent protein deacylase sirtuin-5, mitochondrial	TRUE	reported	igd	0.49157	0.00690116	22.9251
2	45447789	-0.1341	0.0279	1.54882e-06	3301	prot-a-2737	rs4952755	G	C	0.28795	NAD-dependent protein deacylase sirtuin-5, mitochondrial	TRUE	reported	igd	0.28795	0.0073742	24.5082
2	37194073	-0.3259	0.0708	4.2658e-06	3301	prot-a-2737	rs545964696	C	G	0.04041	NAD-dependent protein deacylase sirtuin-5, mitochondrial	TRUE	reported	igd	0.04041	0.00823708	27.3998
4	110829458	-0.1227	0.0252	1.12202e-06	3301	prot-a-2737	rs6855847	A	G	0.39073	NAD-dependent protein deacylase sirtuin-5, mitochondrial	TRUE	reported	igd	0.39073	0.00716813	23.8184
4	58703510	0.1347	0.0291	3.63078e-06	3301	prot-a-2737	rs983355	G	A	0.74928	NAD-dependent protein deacylase sirtuin-5, mitochondrial	TRUE	reported	igd	0.25072	0.00681708	22.6439
8	106581528	-0.2125	0.0273	6.76083e-15	3301	prot-a-2737	rs6993770	T	A	0.28225	NAD-dependent protein deacylase sirtuin-5, mitochondrial	TRUE	reported	igd	0.28225	0.018296	61.4832
10	64948684	0.1647	0.0271	1.28825e-09	3301	prot-a-2737	rs10733789	C	T	0.31231	NAD-dependent protein deacylase sirtuin-5, mitochondrial	TRUE	reported	igd	0.31231	0.0116519	38.8927
10	104581908	-0.3833	0.0817	2.75423e-06	3301	prot-a-2737	rs139468884	A	G	0.02376	NAD-dependent protein deacylase sirtuin-5, mitochondrial	TRUE	reported	igd	0.02376	0.0068157	22.6393
11	7666488	0.1881	0.0393	1.7378e-06	3301	prot-a-2737	rs7937605	C	T	0.11671	NAD-dependent protein deacylase sirtuin-5, mitochondrial	TRUE	reported	igd	0.11671	0.00729489	24.2427
12	125591240	0.4457	0.0974	4.7863e-06	3301	prot-a-2737	rs117244611	A	G	0.01625	NAD-dependent protein deacylase sirtuin-5, mitochondrial	TRUE	reported	igd	0.01625	0.00635116	21.0864
14	22107838	0.1356	0.025	6.0256e-08	3301	prot-a-2737	rs4246992	G	C	0.59447	NAD-dependent protein deacylase sirtuin-5, mitochondrial	TRUE	reported	igd	0.40553	0.00886548	29.5088
17	54780491	-0.14	0.029	1.38038e-06	3301	prot-a-2737	rs227718	C	A	0.23722	NAD-dependent protein deacylase sirtuin-5, mitochondrial	TRUE	reported	igd	0.23722	0.00709311	23.5673
19	32675005	-0.1246	0.026	1.58489e-06	3301	prot-a-2737	rs10418245	C	T	0.37321	NAD-dependent protein deacylase sirtuin-5, mitochondrial	TRUE	reported	igd	0.37321	0.00726342	24.1374
20	58102373	0.1269	0.0268	2.18776e-06	3301	prot-a-2737	rs7263023	T	C	0.36723	NAD-dependent protein deacylase sirtuin-5, mitochondrial	TRUE	reported	igd	0.36723	0.00748406	24.8761
20	2717636	-0.1773	0.0386	4.46684e-06	3301	prot-a-2737	rs2064386	C	T	0.13385	NAD-dependent protein deacylase sirtuin-5, mitochondrial	TRUE	reported	igd	0.13385	0.00728885	24.2225
22	48371084	0.1239	0.0265	3.01995e-06	3301	prot-a-2737	rs8139620	C	G	0.4921	NAD-dependent protein deacylase sirtuin-5, mitochondrial	TRUE	reported	igd	0.4921	0.00767369	25.5113
2	120325159	-0.207	0.0453	4.89779e-06	3301	prot-a-2749	rs36015197	A	C	0.08304	Mitochondrial glutamate carrier 2	TRUE	reported	igd	0.08304	0.00652542	21.6688
5	7282958	0.1335	0.0264	4.2658e-07	3301	prot-a-2749	rs4270666	T	C	0.67058	Mitochondrial glutamate carrier 2	TRUE	reported	igd	0.32942	0.00787396	26.1823
6	11735768	-0.4117	0.0817	4.57088e-07	3301	prot-a-2749	rs2281127	G	A	0.02348	Mitochondrial glutamate carrier 2	TRUE	reported	igd	0.02348	0.00777268	25.843
7	76636281	-0.5837	0.1171	6.16595e-07	3301	prot-a-2749	rs146924403	T	A	0.01404	Mitochondrial glutamate carrier 2	TRUE	reported	igd	0.01404	0.00943269	31.4148
7	34704229	-0.1256	0.0273	4.0738e-06	3301	prot-a-2749	rs4720161	T	A	0.31818	Mitochondrial glutamate carrier 2	TRUE	reported	igd	0.31818	0.00684466	22.7362
8	144522185	-0.3384	0.0711	1.90546e-06	3301	prot-a-2749	rs117239159	A	G	0.03422	Mitochondrial glutamate carrier 2	TRUE	reported	igd	0.03422	0.00756918	25.1612
8	74061360	-0.167	0.0363	4.2658e-06	3301	prot-a-2749	rs34586902	A	G	0.14174	Mitochondrial glutamate carrier 2	TRUE	reported	igd	0.14174	0.00678538	22.5379
11	104772483	0.3431	0.0733	2.81838e-06	3301	prot-a-2749	rs78930476	T	C	0.03423	Mitochondrial glutamate carrier 2	TRUE	reported	igd	0.03423	0.00778309	25.8778
13	104376145	-0.4802	0.1003	1.69824e-06	3301	prot-a-2749	rs145332534	T	G	0.01994	Mitochondrial glutamate carrier 2	TRUE	reported	igd	0.01994	0.00901264	30.0031
16	81886397	-0.1236	0.0263	2.63027e-06	3301	prot-a-2749	rs74248292	G	A	0.36438	Mitochondrial glutamate carrier 2	TRUE	reported	igd	0.36438	0.00707651	23.5118
16	34970653	0.4745	0.0943	4.89779e-07	3301	prot-a-2749	rs79007392	A	G	0.01911	Mitochondrial glutamate carrier 2	TRUE	reported	igd	0.01911	0.0084408	28.0832
18	2271789	-0.1368	0.0298	4.46684e-06	3301	prot-a-2749	rs73935530	T	G	0.25963	Mitochondrial glutamate carrier 2	TRUE	reported	igd	0.25963	0.00719459	23.9069
20	49326213	-0.1329	0.0288	3.89045e-06	3301	prot-a-2749	rs6020708	A	G	0.75281	Mitochondrial glutamate carrier 2	TRUE	reported	igd	0.24719	0.00657349	21.8295
1	161615395	-0.1643	0.0353	3.16228e-06	3301	prot-a-2764	rs56091027	C	T	0.1593	Mitochondrial sodium/hydrogen exchanger 9B2	TRUE	reported	igd	0.1593	0.00723039	24.0268
2	67108558	-0.2079	0.0429	1.25893e-06	3301	prot-a-2764	rs78502515	G	A	0.08921	Mitochondrial sodium/hydrogen exchanger 9B2	TRUE	reported	igd	0.08921	0.00702378	23.3353
6	139431060	-0.1393	0.0295	2.29087e-06	3301	prot-a-2764	rs2473520	T	G	0.22595	Mitochondrial sodium/hydrogen exchanger 9B2	TRUE	reported	igd	0.22595	0.00678756	22.5452
11	61571348	-0.1224	0.0265	3.80189e-06	3301	prot-a-2764	rs174548	G	C	0.30541	Mitochondrial sodium/hydrogen exchanger 9B2	TRUE	reported	igd	0.30541	0.0063563	21.1036
12	86600891	-0.1337	0.0288	3.54813e-06	3301	prot-a-2764	rs115655966	C	T	0.59913	Mitochondrial sodium/hydrogen exchanger 9B2	TRUE	reported	igd	0.40087	0.00858652	28.5723
12	130974490	-0.5349	0.1056	4.0738e-07	3301	prot-a-2764	rs7975929	A	G	0.01459	Mitochondrial sodium/hydrogen exchanger 9B2	TRUE	reported	igd	0.01459	0.00822711	27.3664
13	66414058	-0.1727	0.0347	6.30957e-07	3301	prot-a-2764	rs9528980	A	G	0.15174	Mitochondrial sodium/hydrogen exchanger 9B2	TRUE	reported	igd	0.15174	0.00767792	25.5254
14	106248399	-0.2577	0.0276	1.1749e-20	3301	prot-a-2764	rs7144298	A	G	0.63198	Mitochondrial sodium/hydrogen exchanger 9B2	TRUE	reported	igd	0.36802	0.0308911	105.158
15	98463502	-0.4246	0.0881	1.44544e-06	3301	prot-a-2764	rs150356321	A	G	0.0199	Mitochondrial sodium/hydrogen exchanger 9B2	TRUE	reported	igd	0.0199	0.00703256	23.3647
17	2980532	-0.1919	0.0411	3.01995e-06	3301	prot-a-2764	rs118187045	G	A	0.0946	Mitochondrial sodium/hydrogen exchanger 9B2	TRUE	reported	igd	0.0946	0.00630829	20.9432
19	49475876	0.1347	0.0275	1e-06	3301	prot-a-2764	rs62125989	T	C	0.31915	Mitochondrial sodium/hydrogen exchanger 9B2	TRUE	reported	igd	0.31915	0.00788518	26.2199
1	40377735	0.3717	0.0804	3.71535e-06	3301	prot-a-2776	rs140191656	A	T	0.02616	Essential MCU regulator, mitochondrial	TRUE	reported	igd	0.02616	0.00703948	23.3879
2	215018533	-0.1138	0.0244	2.95121e-06	3301	prot-a-2776	rs12991954	C	T	0.52072	Essential MCU regulator, mitochondrial	TRUE	reported	igd	0.47928	0.0064641	21.4638
2	122660064	0.5192	0.1002	2.18776e-07	3301	prot-a-2776	rs115544538	A	G	0.01787	Essential MCU regulator, mitochondrial	TRUE	reported	igd	0.01787	0.00946222	31.514
3	177527734	0.2032	0.0416	1e-06	3301	prot-a-2776	rs78776214	G	T	0.10547	Essential MCU regulator, mitochondrial	TRUE	reported	igd	0.10547	0.00779114	25.9048
3	7453032	-0.1328	0.0284	2.81838e-06	3301	prot-a-2776	rs779865	A	C	0.72857	Essential MCU regulator, mitochondrial	TRUE	reported	igd	0.27143	0.00697518	23.1727
3	27938166	0.1242	0.0265	2.69153e-06	3301	prot-a-2776	rs2371161	C	T	0.63444	Essential MCU regulator, mitochondrial	TRUE	reported	igd	0.36556	0.00715521	23.7752
5	72674018	0.5061	0.1101	4.2658e-06	3301	prot-a-2776	rs10942654	T	C	0.01293	Essential MCU regulator, mitochondrial	TRUE	reported	igd	0.01293	0.00653806	21.711
6	150684105	-0.6529	0.1388	2.51189e-06	3301	prot-a-2776	rs150934091	T	C	0.01006	Essential MCU regulator, mitochondrial	TRUE	reported	igd	0.01006	0.00849044	28.2498
7	133024713	-0.2695	0.0586	4.16869e-06	3301	prot-a-2776	rs78720493	A	G	0.04962	Essential MCU regulator, mitochondrial	TRUE	reported	igd	0.04962	0.00685017	22.7546
9	32876932	-0.1972	0.0425	3.38844e-06	3301	prot-a-2776	rs7865934	T	C	0.10388	Essential MCU regulator, mitochondrial	TRUE	reported	igd	0.10388	0.00724006	24.0591
10	132332627	0.1164	0.0246	2.23872e-06	3301	prot-a-2776	rs61861662	T	C	0.49561	Essential MCU regulator, mitochondrial	TRUE	reported	igd	0.49561	0.00677396	22.4997
11	10775698	0.2033	0.0445	4.89779e-06	3301	prot-a-2776	rs72853077	G	A	0.08276	Essential MCU regulator, mitochondrial	TRUE	reported	igd	0.08276	0.00627492	20.8317
14	100046774	-0.1187	0.0256	3.71535e-06	3301	prot-a-2776	rs12892075	T	C	0.40144	Essential MCU regulator, mitochondrial	TRUE	reported	igd	0.40144	0.00677111	22.4902
19	54327869	-0.1732	0.0298	6.30957e-09	3301	prot-a-2776	rs10418046	G	T	0.21727	Essential MCU regulator, mitochondrial	TRUE	reported	igd	0.21727	0.0102032	34.0074
20	54122219	0.1261	0.0261	1.28825e-06	3301	prot-a-2776	rs6014408	C	T	0.38526	Essential MCU regulator, mitochondrial	TRUE	reported	igd	0.38526	0.00753192	25.0364
1	27180088	0.3823	0.0807	2.18776e-06	3301	prot-a-2799	rs75460349	C	A	0.02468	Superoxide dismutase [Mn], mitochondrial	TRUE	reported	igd	0.02468	0.00703608	23.3765
1	245621717	-0.1365	0.0276	7.24436e-07	3301	prot-a-2799	rs35419867	G	A	0.27486	Superoxide dismutase [Mn], mitochondrial	TRUE	reported	igd	0.27486	0.00742726	24.6859
1	102958836	0.3929	0.0839	2.88403e-06	3301	prot-a-2799	rs11588563	A	G	0.02314	Superoxide dismutase [Mn], mitochondrial	TRUE	reported	igd	0.02314	0.00697894	23.1853
5	29490150	-0.153	0.0331	3.80189e-06	3301	prot-a-2799	rs200594445	T	G	0.17588	Superoxide dismutase [Mn], mitochondrial	TRUE	reported	igd	0.17588	0.00678609	22.5403
5	176836532	0.6321	0.0263	5.12861e-128	3301	prot-a-2799	rs1801020	G	A	0.75032	Superoxide dismutase [Mn], mitochondrial	TRUE	reported	igd	0.24968	0.149703	580.823
7	49733532	-0.2179	0.0475	4.57088e-06	3301	prot-a-2799	rs73692915	A	C	0.07367	Superoxide dismutase [Mn], mitochondrial	TRUE	reported	igd	0.07367	0.00648039	21.5182
8	125165046	0.3323	0.0712	3.01995e-06	3301	prot-a-2799	rs7827092	T	A	0.03402	Superoxide dismutase [Mn], mitochondrial	TRUE	reported	igd	0.03402	0.0072576	24.1179
9	76914162	0.4862	0.1003	1.25893e-06	3301	prot-a-2799	rs149444569	G	A	0.01799	Superoxide dismutase [Mn], mitochondrial	TRUE	reported	igd	0.01799	0.00835232	27.7864
9	104831054	-0.3427	0.0743	3.98107e-06	3301	prot-a-2799	rs74500653	T	C	0.02938	Superoxide dismutase [Mn], mitochondrial	TRUE	reported	igd	0.02938	0.00669822	22.2464
10	107906175	-0.4442	0.0965	4.16869e-06	3301	prot-a-2799	rs75178416	G	A	0.01678	Superoxide dismutase [Mn], mitochondrial	TRUE	reported	igd	0.01678	0.00651073	21.6197
12	27420421	-0.1986	0.0373	1.04713e-07	3301	prot-a-2799	rs3927060	C	G	0.87658	Superoxide dismutase [Mn], mitochondrial	TRUE	reported	igd	0.12342	0.00853425	28.3969
13	71822716	-0.5093	0.108	2.39883e-06	3301	prot-a-2799	rs117562245	T	C	0.01249	Superoxide dismutase [Mn], mitochondrial	TRUE	reported	igd	0.01249	0.00639855	21.2447
15	97676043	-0.1644	0.0338	1.12202e-06	3301	prot-a-2799	rs72761433	C	T	0.16177	Superoxide dismutase [Mn], mitochondrial	TRUE	reported	igd	0.16177	0.00732985	24.3597
1	236694594	-0.1443	0.0278	2.0893e-07	3301	prot-a-2866	rs1891240	G	A	0.72201	Steroidogenic acute regulatory protein, mitochondrial	TRUE	reported	igd	0.27799	0.00835863	27.8075
2	213048051	0.2542	0.0517	8.91251e-07	3301	prot-a-2866	rs115542122	C	T	0.07406	Steroidogenic acute regulatory protein, mitochondrial	TRUE	reported	igd	0.07406	0.00886232	29.4982
2	33098175	-0.1511	0.0319	2.13796e-06	3301	prot-a-2866	rs4638841	A	G	0.1849	Steroidogenic acute regulatory protein, mitochondrial	TRUE	reported	igd	0.1849	0.00688187	22.8606
3	165493454	-0.1652	0.0254	8.51138e-11	3301	prot-a-2866	rs2668206	C	A	0.63507	Steroidogenic acute regulatory protein, mitochondrial	TRUE	reported	igd	0.36493	0.0126497	42.2661
3	114570637	0.2099	0.044	1.8197e-06	3301	prot-a-2866	rs10048951	A	G	0.91497	Steroidogenic acute regulatory protein, mitochondrial	TRUE	reported	igd	0.08503	0.00685542	22.7721
5	106316715	-0.4627	0.0969	1.77828e-06	3301	prot-a-2866	rs570667425	G	A	0.01915	Steroidogenic acute regulatory protein, mitochondrial	TRUE	reported	igd	0.01915	0.00804267	26.7479
6	79620375	0.2776	0.0605	4.46684e-06	3301	prot-a-2866	rs116983610	C	T	0.04808	Steroidogenic acute regulatory protein, mitochondrial	TRUE	reported	igd	0.04808	0.00705397	23.4364
8	64194496	-0.2475	0.0516	1.62181e-06	3301	prot-a-2866	rs77734300	T	A	0.06424	Steroidogenic acute regulatory protein, mitochondrial	TRUE	reported	igd	0.06424	0.00736462	24.4761
9	76661907	-0.4506	0.0944	1.77828e-06	3301	prot-a-2866	rs145112111	T	C	0.01971	Steroidogenic acute regulatory protein, mitochondrial	TRUE	reported	igd	0.01971	0.0078461	26.089
11	87306303	-0.3979	0.0775	2.88403e-07	3301	prot-a-2866	rs117374296	C	T	0.0272	Steroidogenic acute regulatory protein, mitochondrial	TRUE	reported	igd	0.0272	0.00837858	27.8745
13	95478338	0.1269	0.0269	2.39883e-06	3301	prot-a-2866	rs72639874	G	A	0.32348	Steroidogenic acute regulatory protein, mitochondrial	TRUE	reported	igd	0.32348	0.00704825	23.4172
16	82622800	-0.3718	0.0708	1.51356e-07	3301	prot-a-2866	rs12448062	A	G	0.96839	Steroidogenic acute regulatory protein, mitochondrial	TRUE	reported	igd	0.03161	0.00846298	28.1577
18	46632188	0.5342	0.1153	3.63078e-06	3301	prot-a-2866	rs112638217	C	T	0.01235	Steroidogenic acute regulatory protein, mitochondrial	TRUE	reported	igd	0.01235	0.00696158	23.1273
19	45412079	-0.3285	0.0461	1.09648e-12	3301	prot-a-2866	rs7412	T	C	0.07776	Steroidogenic acute regulatory protein, mitochondrial	TRUE	reported	igd	0.07776	0.0154775	51.863
19	45445517	0.5105	0.1095	3.0903e-06	3301	prot-a-2866	rs79429216	A	G	0.01301	Steroidogenic acute regulatory protein, mitochondrial	TRUE	reported	igd	0.01301	0.00669286	22.2285
1	161628456	-0.2061	0.0372	2.88403e-08	3301	prot-a-3015	rs539657009	T	C	0.14636	Transmembrane protein 70, mitochondrial	TRUE	reported	igd	0.14636	0.0106141	35.3916
3	196702547	-0.1173	0.0255	4.16869e-06	3301	prot-a-3015	rs521146	T	G	0.50925	Transmembrane protein 70, mitochondrial	TRUE	reported	igd	0.49075	0.00687729	22.8453
4	111218700	0.1644	0.0357	4.16869e-06	3301	prot-a-3015	rs75800589	A	G	0.14964	Transmembrane protein 70, mitochondrial	TRUE	reported	igd	0.14964	0.00687835	22.8488
5	123810199	0.2901	0.063	4.16869e-06	3301	prot-a-3015	rs112139503	A	G	0.0473	Transmembrane protein 70, mitochondrial	TRUE	reported	igd	0.0473	0.00758478	25.2134
7	146722957	0.4584	0.0954	1.51356e-06	3301	prot-a-3015	rs569797207	A	T	0.02192	Transmembrane protein 70, mitochondrial	TRUE	reported	igd	0.02192	0.00901019	29.9949
7	52979542	0.1698	0.0344	7.76247e-07	3301	prot-a-3015	rs67993513	G	A	0.15291	Transmembrane protein 70, mitochondrial	TRUE	reported	igd	0.15291	0.00746914	24.8261
7	32154770	-0.4794	0.1004	1.8197e-06	3301	prot-a-3015	rs117510516	T	C	0.01737	Transmembrane protein 70, mitochondrial	TRUE	reported	igd	0.01737	0.00784541	26.0867
12	129889997	0.2373	0.0506	2.81838e-06	3301	prot-a-3015	rs11060323	C	T	0.07682	Transmembrane protein 70, mitochondrial	TRUE	reported	igd	0.07682	0.00798705	26.5614
12	24464064	-0.449	0.0976	4.2658e-06	3301	prot-a-3015	rs78188333	A	G	0.0183	Transmembrane protein 70, mitochondrial	TRUE	reported	igd	0.0183	0.00724357	24.0709
17	78387507	0.1211	0.0262	3.89045e-06	3301	prot-a-3015	rs4310923	T	C	0.64168	Transmembrane protein 70, mitochondrial	TRUE	reported	igd	0.35832	0.00674385	22.399
20	24488170	0.1234	0.0262	2.45471e-06	3301	prot-a-3015	rs6049745	T	C	0.65982	Transmembrane protein 70, mitochondrial	TRUE	reported	igd	0.34018	0.00683588	22.7068
1	28766687	-0.2977	0.0643	3.63078e-06	3301	prot-a-308	rs193021380	T	C	0.0446	ES1 protein homolog, mitochondrial	TRUE	reported	igd	0.0446	0.0075528	25.1063
1	58610937	-0.6471	0.1392	3.38844e-06	3301	prot-a-308	rs552379968	A	G	0.0109	ES1 protein homolog, mitochondrial	TRUE	reported	igd	0.0109	0.009029	30.0581
3	1413758	0.1285	0.026	7.4131e-07	3301	prot-a-308	rs155854	G	A	0.39289	ES1 protein homolog, mitochondrial	TRUE	reported	igd	0.39289	0.00787725	26.1934
3	21943466	0.1689	0.0351	1.51356e-06	3301	prot-a-308	rs17641853	G	A	0.1485	ES1 protein homolog, mitochondrial	TRUE	reported	igd	0.1485	0.0072144	23.9733
3	65345028	0.2464	0.0518	1.94984e-06	3301	prot-a-308	rs11708083	A	G	0.0685	ES1 protein homolog, mitochondrial	TRUE	reported	igd	0.0685	0.00774791	25.76
4	88205379	0.163	0.0355	4.36516e-06	3301	prot-a-308	rs4568205	T	C	0.14611	ES1 protein homolog, mitochondrial	TRUE	reported	igd	0.14611	0.0066296	22.017
4	122449425	-0.1321	0.0281	2.51189e-06	3301	prot-a-308	rs59346736	T	C	0.30519	ES1 protein homolog, mitochondrial	TRUE	reported	igd	0.30519	0.00740069	24.5969
4	26082679	0.1353	0.0296	4.7863e-06	3301	prot-a-308	rs4554058	C	T	0.76522	ES1 protein homolog, mitochondrial	TRUE	reported	igd	0.23478	0.00657768	21.8435
6	147831166	0.234	0.0473	7.4131e-07	3301	prot-a-308	rs12189702	C	A	0.0751	ES1 protein homolog, mitochondrial	TRUE	reported	igd	0.0751	0.0076067	25.2869
8	2576147	-0.4531	0.0919	8.31764e-07	3301	prot-a-308	rs113926132	T	C	0.02064	ES1 protein homolog, mitochondrial	TRUE	reported	igd	0.02064	0.00829985	27.6104
8	2604203	0.3155	0.0643	9.33254e-07	3301	prot-a-308	rs62490174	T	C	0.04421	ES1 protein homolog, mitochondrial	TRUE	reported	igd	0.04421	0.00841224	27.9874
8	123780140	0.1342	0.0285	2.51189e-06	3301	prot-a-308	rs4615573	G	A	0.26954	ES1 protein homolog, mitochondrial	TRUE	reported	igd	0.26954	0.00709177	23.5629
10	90688122	0.4805	0.1044	4.16869e-06	3301	prot-a-308	rs75799019	C	G	0.01518	ES1 protein homolog, mitochondrial	TRUE	reported	igd	0.01518	0.00690312	22.9317
12	112877589	0.2012	0.044	4.7863e-06	3301	prot-a-308	rs79065330	T	A	0.08768	ES1 protein homolog, mitochondrial	TRUE	reported	igd	0.08768	0.0064764	21.5049
15	99172668	0.2347	0.0483	1.14815e-06	3301	prot-a-308	rs2311764	A	G	0.07305	ES1 protein homolog, mitochondrial	TRUE	reported	igd	0.07305	0.00745989	24.7952
20	59885753	0.2929	0.0621	2.45471e-06	3301	prot-a-308	rs4812300	A	G	0.95608	ES1 protein homolog, mitochondrial	TRUE	reported	igd	0.04392	0.00720486	23.9413
21	22053932	0.4576	0.0966	2.13796e-06	3301	prot-a-308	rs533693052	A	G	0.02283	ES1 protein homolog, mitochondrial	TRUE	reported	igd	0.02283	0.00934282	31.1126
1	114055817	0.1717	0.0349	8.70964e-07	3301	prot-a-63	rs74988614	G	T	0.15854	Apoptosis-inducing factor 1, mitochondrial	TRUE	reported	igd	0.15854	0.0078658	26.155
5	159267465	-0.1246	0.0265	2.5704e-06	3301	prot-a-63	rs66584741	C	T	0.30669	Apoptosis-inducing factor 1, mitochondrial	TRUE	reported	igd	0.30669	0.00660227	21.9256
5	136716724	-0.1216	0.0253	1.58489e-06	3301	prot-a-63	rs1229741	A	G	0.3636	Apoptosis-inducing factor 1, mitochondrial	TRUE	reported	igd	0.3636	0.00684307	22.7308
6	8837238	0.3024	0.065	3.23594e-06	3301	prot-a-63	rs77658130	A	G	0.03761	Apoptosis-inducing factor 1, mitochondrial	TRUE	reported	igd	0.03761	0.00661985	21.9844
8	120931207	-0.1166	0.025	3.23594e-06	3301	prot-a-63	rs72673629	G	A	0.43939	Apoptosis-inducing factor 1, mitochondrial	TRUE	reported	igd	0.43939	0.00669789	22.2453
11	5446680	-0.4625	0.0971	1.90546e-06	3301	prot-a-63	rs144939579	T	C	0.0179	Apoptosis-inducing factor 1, mitochondrial	TRUE	reported	igd	0.0179	0.00752077	24.999
12	109278747	0.128	0.0279	4.57088e-06	3301	prot-a-63	rs2111902	G	T	0.29452	Apoptosis-inducing factor 1, mitochondrial	TRUE	reported	igd	0.29452	0.00680847	22.6151
12	129077311	0.6858	0.1424	1.47911e-06	3301	prot-a-63	rs138661486	T	G	0.01056	Apoptosis-inducing factor 1, mitochondrial	TRUE	reported	igd	0.01056	0.0098283	32.7454
14	22751113	0.1754	0.0384	4.7863e-06	3301	prot-a-63	rs75484784	C	T	0.12849	Apoptosis-inducing factor 1, mitochondrial	TRUE	reported	igd	0.12849	0.00689018	22.8884
14	55792553	0.4723	0.101	2.95121e-06	3301	prot-a-63	rs148726098	G	T	0.01694	Apoptosis-inducing factor 1, mitochondrial	TRUE	reported	igd	0.01694	0.0074295	24.6934
14	106479137	0.6545	0.0397	5.12861e-61	3301	prot-a-63	rs78745329	G	A	0.1096	Apoptosis-inducing factor 1, mitochondrial	TRUE	reported	igd	0.1096	0.0836075	300.986
14	106219445	-0.4083	0.0268	1.41254e-52	3301	prot-a-63	rs61983942	T	G	0.66348	Apoptosis-inducing factor 1, mitochondrial	TRUE	reported	igd	0.33652	0.0744436	265.343
16	49245454	-0.3077	0.0674	4.89779e-06	3301	prot-a-63	rs78241438	G	A	0.04101	Apoptosis-inducing factor 1, mitochondrial	TRUE	reported	igd	0.04101	0.00744713	24.7524
20	18960078	-0.6223	0.1293	1.47911e-06	3301	prot-a-63	rs141832213	G	C	0.01059	Apoptosis-inducing factor 1, mitochondrial	TRUE	reported	igd	0.01059	0.00811525	26.9912
22	48466113	-0.1618	0.0352	4.2658e-06	3301	prot-a-63	rs9615748	A	C	0.15327	Apoptosis-inducing factor 1, mitochondrial	TRUE	reported	igd	0.15327	0.00679499	22.5701
1	20588698	0.1202	0.0254	2.23872e-06	3301	prot-a-64	rs10916742	T	C	0.61419	Apoptosis-inducing factor 1, mitochondrial	TRUE	reported	igd	0.38581	0.00684723	22.7448
2	47889528	-0.1434	0.0306	2.81838e-06	3301	prot-a-64	rs2705765	C	A	0.78663	Apoptosis-inducing factor 1, mitochondrial	TRUE	reported	igd	0.21337	0.00690291	22.931
5	76253764	0.1323	0.0289	4.7863e-06	3301	prot-a-64	rs7701813	A	C	0.25945	Apoptosis-inducing factor 1, mitochondrial	TRUE	reported	igd	0.25945	0.00672601	22.3394
14	23312875	0.1519	0.0321	2.13796e-06	3301	prot-a-64	rs2236306	C	G	0.20591	Apoptosis-inducing factor 1, mitochondrial	TRUE	reported	igd	0.20591	0.00754558	25.0821
17	26694861	0.118	0.0246	1.62181e-06	3301	prot-a-64	rs704	A	G	0.46665	Apoptosis-inducing factor 1, mitochondrial	TRUE	reported	igd	0.46665	0.00693103	23.025
19	55173103	-0.1203	0.0256	2.5704e-06	3301	prot-a-64	rs1654667	T	C	0.60772	Apoptosis-inducing factor 1, mitochondrial	TRUE	reported	igd	0.39228	0.00690019	22.9219
1	20944488	0.5482	0.1158	2.18776e-06	3301	prot-a-825	rs55738402	A	C	0.01504	Dihydrolipoyl dehydrogenase, mitochondrial	TRUE	reported	igd	0.01504	0.00890378	29.6375
1	248039451	0.1363	0.0262	2.0893e-07	3301	prot-a-825	rs3811444	T	C	0.33771	Dihydrolipoyl dehydrogenase, mitochondrial	TRUE	reported	igd	0.33771	0.00831024	27.6452
1	111630630	0.1273	0.0268	2.0893e-06	3301	prot-a-825	rs10857858	T	A	0.32883	Dihydrolipoyl dehydrogenase, mitochondrial	TRUE	reported	igd	0.32883	0.00715304	23.7679
1	61438050	-0.3874	0.0819	2.23872e-06	3301	prot-a-825	rs115306582	A	G	0.0252	Dihydrolipoyl dehydrogenase, mitochondrial	TRUE	reported	igd	0.0252	0.00737336	24.5054
4	109768964	-0.2512	0.0532	2.34423e-06	3301	prot-a-825	rs77269335	T	C	0.06383	Dihydrolipoyl dehydrogenase, mitochondrial	TRUE	reported	igd	0.06383	0.00754135	25.0679
4	23925987	0.1289	0.0278	3.71535e-06	3301	prot-a-825	rs11932940	A	G	0.68844	Dihydrolipoyl dehydrogenase, mitochondrial	TRUE	reported	igd	0.31156	0.0071276	23.6828
5	20591372	-0.5671	0.1104	2.81838e-07	3301	prot-a-825	rs138193086	C	A	0.01534	Dihydrolipoyl dehydrogenase, mitochondrial	TRUE	reported	igd	0.01534	0.00971541	32.3656
7	107498242	0.1217	0.0256	2.04174e-06	3301	prot-a-825	rs10215427	G	A	0.5905	Dihydrolipoyl dehydrogenase, mitochondrial	TRUE	reported	igd	0.4095	0.00716284	23.8007
8	23656108	0.4612	0.0942	9.77237e-07	3301	prot-a-825	rs75009409	G	A	0.01818	Dihydrolipoyl dehydrogenase, mitochondrial	TRUE	reported	igd	0.01818	0.00759337	25.2422
10	93897567	0.4218	0.0908	3.46737e-06	3301	prot-a-825	rs191045832	A	T	0.01973	Dihydrolipoyl dehydrogenase, mitochondrial	TRUE	reported	igd	0.01973	0.00688202	22.8611
11	68257059	-0.136	0.0282	1.34896e-06	3301	prot-a-825	rs12294029	C	A	0.2694	Dihydrolipoyl dehydrogenase, mitochondrial	TRUE	reported	igd	0.2694	0.0072809	24.1959
11	73124034	-0.3411	0.0708	1.44544e-06	3301	prot-a-825	rs113544990	A	G	0.03152	Dihydrolipoyl dehydrogenase, mitochondrial	TRUE	reported	igd	0.03152	0.00710347	23.602
11	87677702	-0.1861	0.0393	2.23872e-06	3301	prot-a-825	rs116165628	C	T	0.1221	Dihydrolipoyl dehydrogenase, mitochondrial	TRUE	reported	igd	0.1221	0.00742478	24.6776
12	51276063	0.1552	0.0334	3.38844e-06	3301	prot-a-825	rs74582434	C	T	0.18147	Dihydrolipoyl dehydrogenase, mitochondrial	TRUE	reported	igd	0.18147	0.00715571	23.7768
12	130013810	0.1442	0.0303	1.94984e-06	3301	prot-a-825	rs73155253	A	T	0.20561	Dihydrolipoyl dehydrogenase, mitochondrial	TRUE	reported	igd	0.20561	0.00679264	22.5622
13	43298527	-0.352	0.0747	2.45471e-06	3301	prot-a-825	rs9590710	C	A	0.03214	Dihydrolipoyl dehydrogenase, mitochondrial	TRUE	reported	igd	0.03214	0.00770857	25.6281
16	86692306	-0.4797	0.1046	4.57088e-06	3301	prot-a-825	rs139146065	T	G	0.01609	Dihydrolipoyl dehydrogenase, mitochondrial	TRUE	reported	igd	0.01609	0.00728586	24.2125
16	58055079	-0.3155	0.0659	1.65959e-06	3301	prot-a-825	rs62041779	T	C	0.03584	Dihydrolipoyl dehydrogenase, mitochondrial	TRUE	reported	igd	0.03584	0.00687933	22.8521
1	9427869	-0.1503	0.0321	2.81838e-06	3301	prot-a-847	rs2275457	A	G	0.81939	Mitochondrial import inner membrane translocase subunit TIM14	TRUE	reported	igd	0.18061	0.00668622	22.2063
3	178550074	-0.5364	0.1161	3.80189e-06	3301	prot-a-847	rs116768537	A	G	0.01528	Mitochondrial import inner membrane translocase subunit TIM14	TRUE	reported	igd	0.01528	0.00865852	28.8139
3	72573754	-0.1819	0.0377	1.44544e-06	3301	prot-a-847	rs7623475	T	C	0.87066	Mitochondrial import inner membrane translocase subunit TIM14	TRUE	reported	igd	0.12934	0.00745207	24.769
4	170094120	-0.1331	0.0286	3.31131e-06	3301	prot-a-847	rs1395661	G	A	0.26182	Mitochondrial import inner membrane translocase subunit TIM14	TRUE	reported	igd	0.26182	0.0068478	22.7467
7	141695892	0.2391	0.0498	1.62181e-06	3301	prot-a-847	rs71545349	T	C	0.06489	Mitochondrial import inner membrane translocase subunit TIM14	TRUE	reported	igd	0.06489	0.00693793	23.0481
8	101113296	-0.3955	0.0819	1.38038e-06	3301	prot-a-847	rs117929041	A	G	0.02275	Mitochondrial import inner membrane translocase subunit TIM14	TRUE	reported	igd	0.02275	0.00695521	23.1059
16	80977137	0.3962	0.0714	2.88403e-08	3301	prot-a-847	rs62054235	T	C	0.03357	Mitochondrial import inner membrane translocase subunit TIM14	TRUE	reported	igd	0.03357	0.0101855	33.9476
18	10828663	-0.3346	0.0686	1.07152e-06	3301	prot-a-847	rs79914669	T	C	0.03463	Mitochondrial import inner membrane translocase subunit TIM14	TRUE	reported	igd	0.03463	0.00748563	24.8813
19	54324995	-0.2085	0.0299	2.88403e-12	3301	prot-a-847	rs4632248	T	G	0.21439	Mitochondrial import inner membrane translocase subunit TIM14	TRUE	reported	igd	0.21439	0.0146438	49.0278
2	36255746	-0.1211	0.0259	2.95121e-06	3301	prot-a-896	rs1352513	T	C	0.36619	Calcium uptake protein 3, mitochondrial	TRUE	reported	igd	0.36619	0.00680744	22.6117
2	153911991	-0.1274	0.0256	6.30957e-07	3301	prot-a-896	rs11899858	T	A	0.5066	Calcium uptake protein 3, mitochondrial	TRUE	reported	igd	0.4934	0.00811397	26.9869
3	22045738	0.1244	0.0257	1.25893e-06	3301	prot-a-896	rs4527404	C	G	0.40559	Calcium uptake protein 3, mitochondrial	TRUE	reported	igd	0.40559	0.00746181	24.8016
4	31367047	-0.1183	0.0252	2.75423e-06	3301	prot-a-896	rs34004637	A	G	0.44633	Calcium uptake protein 3, mitochondrial	TRUE	reported	igd	0.44633	0.00691682	22.9775
4	3083883	0.3539	0.071	6.16595e-07	3301	prot-a-896	rs6830019	T	A	0.03037	Calcium uptake protein 3, mitochondrial	TRUE	reported	igd	0.03037	0.00737636	24.5154
4	184078229	-0.1953	0.0426	4.46684e-06	3301	prot-a-896	rs62336604	G	A	0.09655	Calcium uptake protein 3, mitochondrial	TRUE	reported	igd	0.09655	0.00665412	22.099
7	143708494	0.5324	0.1163	4.67735e-06	3301	prot-a-896	rs80331736	G	A	0.01339	Calcium uptake protein 3, mitochondrial	TRUE	reported	igd	0.01339	0.00748914	24.8931
7	54076537	-0.2543	0.0519	9.33254e-07	3301	prot-a-896	rs111476850	A	G	0.06217	Calcium uptake protein 3, mitochondrial	TRUE	reported	igd	0.06217	0.00754098	25.0667
7	31110532	0.574	0.1145	5.37032e-07	3301	prot-a-896	rs79146746	A	G	0.01228	Calcium uptake protein 3, mitochondrial	TRUE	reported	igd	0.01228	0.00799256	26.5799
10	4464980	-0.2826	0.0595	2.04174e-06	3301	prot-a-896	rs78843487	A	C	0.04861	Calcium uptake protein 3, mitochondrial	TRUE	reported	igd	0.04861	0.00738684	24.5505
10	21056931	0.2966	0.0625	2.0893e-06	3301	prot-a-896	rs137882096	T	C	0.04773	Calcium uptake protein 3, mitochondrial	TRUE	reported	igd	0.04773	0.00799694	26.5946
11	6406314	0.2619	0.0531	8.12831e-07	3301	prot-a-896	rs12791308	C	T	0.05744	Calcium uptake protein 3, mitochondrial	TRUE	reported	igd	0.05744	0.00742719	24.6856
12	104192675	-0.4179	0.0869	1.51356e-06	3301	prot-a-896	rs146366077	C	T	0.02436	Calcium uptake protein 3, mitochondrial	TRUE	reported	igd	0.02436	0.00830121	27.6149
12	131640896	-0.148	0.0322	4.16869e-06	3301	prot-a-896	rs12822389	C	T	0.17708	Calcium uptake protein 3, mitochondrial	TRUE	reported	igd	0.17708	0.00638382	21.1955
16	66641118	0.2237	0.0486	4.2658e-06	3301	prot-a-896	rs355936	C	T	0.0702	Calcium uptake protein 3, mitochondrial	TRUE	reported	igd	0.0702	0.00653264	21.6929
17	6123455	0.2378	0.0512	3.46737e-06	3301	prot-a-896	rs7221257	A	G	0.06918	Calcium uptake protein 3, mitochondrial	TRUE	reported	igd	0.06918	0.00728283	24.2023
19	228523	0.1633	0.0357	4.7863e-06	3301	prot-a-896	rs376282514	A	G	0.16452	Calcium uptake protein 3, mitochondrial	TRUE	reported	igd	0.16452	0.0073309	24.3632
22	19180815	-0.2941	0.0627	2.75423e-06	3301	prot-a-896	rs148240286	C	T	0.05105	Calcium uptake protein 3, mitochondrial	TRUE	reported	igd	0.05105	0.00838029	27.8802
22	43962373	0.1991	0.0426	2.95121e-06	3301	prot-a-896	rs13057366	C	G	0.09816	Calcium uptake protein 3, mitochondrial	TRUE	reported	igd	0.09816	0.00701837	23.3173
1	22657777	-0.4654	0.0968	1.51356e-06	3301	prot-a-992	rs143172994	A	G	0.02038	Persulfide dioxygenase ETHE1, mitochondrial	TRUE	reported	igd	0.02038	0.00864858	28.7806
2	184662309	0.3918	0.0827	2.13796e-06	3301	prot-a-992	rs150967873	G	A	0.02592	Persulfide dioxygenase ETHE1, mitochondrial	TRUE	reported	igd	0.02592	0.00775155	25.7721
3	79824220	-0.3857	0.08	1.41254e-06	3301	prot-a-992	rs7643396	G	T	0.02694	Persulfide dioxygenase ETHE1, mitochondrial	TRUE	reported	igd	0.02694	0.0077995	25.9328
3	186391274	0.1379	0.0257	7.94328e-08	3301	prot-a-992	rs59123177	A	G	0.35103	Persulfide dioxygenase ETHE1, mitochondrial	TRUE	reported	igd	0.35103	0.00866418	28.8329
4	132068857	0.3801	0.075	4.0738e-07	3301	prot-a-992	rs139157918	C	T	0.03048	Persulfide dioxygenase ETHE1, mitochondrial	TRUE	reported	igd	0.03048	0.00853881	28.4121
4	187150478	-0.1759	0.0246	9.33254e-13	3301	prot-a-992	rs3775298	G	A	0.51335	Persulfide dioxygenase ETHE1, mitochondrial	TRUE	reported	igd	0.48665	0.0154594	51.8013
5	176839890	-0.1792	0.0281	1.90546e-10	3301	prot-a-992	rs2731674	G	T	0.75301	Persulfide dioxygenase ETHE1, mitochondrial	TRUE	reported	igd	0.24699	0.011945	39.883
7	48196153	-0.2081	0.0454	4.57088e-06	3301	prot-a-992	rs35870858	C	G	0.08137	Persulfide dioxygenase ETHE1, mitochondrial	TRUE	reported	igd	0.08137	0.0064741	21.4972
8	21878607	-0.1323	0.0267	7.58578e-07	3301	prot-a-992	rs11135789	T	C	0.6449	Persulfide dioxygenase ETHE1, mitochondrial	TRUE	reported	igd	0.3551	0.00801665	26.6606
9	96631241	0.1835	0.037	7.07946e-07	3301	prot-a-992	rs11788279	C	T	0.13127	Persulfide dioxygenase ETHE1, mitochondrial	TRUE	reported	igd	0.13127	0.00767984	25.5319
10	80276925	0.3158	0.0687	4.2658e-06	3301	prot-a-992	rs11002589	G	T	0.03385	Persulfide dioxygenase ETHE1, mitochondrial	TRUE	reported	igd	0.03385	0.00652315	21.6612
16	77899038	0.135	0.0288	2.75423e-06	3301	prot-a-992	rs8055509	C	T	0.27165	Persulfide dioxygenase ETHE1, mitochondrial	TRUE	reported	igd	0.27165	0.00721186	23.9648
17	25877123	-0.1149	0.025	4.16869e-06	3301	prot-a-992	rs2945390	C	T	0.41176	Persulfide dioxygenase ETHE1, mitochondrial	TRUE	reported	igd	0.41176	0.00639542	21.2343
19	9356520	0.1392	0.0278	5.24807e-07	3301	prot-a-992	rs55892843	T	G	0.40028	Persulfide dioxygenase ETHE1, mitochondrial	TRUE	reported	igd	0.40028	0.00930295	30.9786

## Sheet: Table S3
Table S3: The single nucleotide polymorphism selected for inflammatory bowel disease to perform Mendelian randomization analysis.															Table S3: The single nucleotide polymorphism selected for inflammatory bowel disease to perform Mendelian randomization analysis.
SNP	effect_allele.exposure	other_allele.exposure	effect_allele.outcome	other_allele.outcome	beta.exposure	beta.outcome	eaf.exposure	eaf.outcome	remove	palindromic	ambiguous	id.outcome	chr.outcome	pos.outcome	gene.outcome	pval.outcome	se.outcome	ncase.outcome	ncontrol.outcome	outcome	mr_keep.outcome	pval_origin.outcome	samplesize.outcome	chr.exposure	pos.exposure	se.exposure	pval.exposure	samplesize.exposure	id.exposure	exposure	mr_keep.exposure	pval_origin.exposure
rs10048951	A	G	A	G	0.2099	-0.00246614	0.91497	0.932805	FALSE	FALSE	FALSE	finngen_R9_K11_IBD_STRICT	3	114851790	ZBTB20	0.940246	0.0328989	5034	371530	Inflammatory bowel disease	TRUE	reported	376564	3	114570637	0.044	1.8197e-06	3301	prot-a-2866	Steroidogenic acute regulatory protein, mitochondrial	TRUE	reported
rs112638217	C	T	C	T	0.5342	-0.0509932	0.01235	0.0298024	FALSE	FALSE	FALSE	finngen_R9_K11_IBD_STRICT	18	49105818	DYM	0.281951	0.0473938	5034	371530	Inflammatory bowel disease	TRUE	reported	376564	18	46632188	0.1153	3.63078e-06	3301	prot-a-2866	Steroidogenic acute regulatory protein, mitochondrial	TRUE	reported
rs115542122	C	T	C	T	0.2542	-0.0586028	0.07406	0.0481247	FALSE	FALSE	FALSE	finngen_R9_K11_IBD_STRICT	2	212183326	ERBB4	0.124199	0.0381185	5034	371530	Inflammatory bowel disease	TRUE	reported	376564	2	213048051	0.0517	8.91251e-07	3301	prot-a-2866	Steroidogenic acute regulatory protein, mitochondrial	TRUE	reported
rs116983610	C	T	C	T	0.2776	0.0308009	0.04808	0.0669518	FALSE	FALSE	FALSE	finngen_R9_K11_IBD_STRICT	6	78910658	IRAK1BP1	0.357029	0.0334414	5034	371530	Inflammatory bowel disease	TRUE	reported	376564	6	79620375	0.0605	4.46684e-06	3301	prot-a-2866	Steroidogenic acute regulatory protein, mitochondrial	TRUE	reported
rs117374296	C	T	C	T	-0.3979	0.0283031	0.0272	0.0169255	FALSE	FALSE	FALSE	finngen_R9_K11_IBD_STRICT	11	87595411	TMEM135	0.669068	0.0662173	5034	371530	Inflammatory bowel disease	TRUE	reported	376564	11	87306303	0.0775	2.88403e-07	3301	prot-a-2866	Steroidogenic acute regulatory protein, mitochondrial	TRUE	reported
rs12448062	A	G	A	G	-0.3718	-0.012343	0.96839	0.963711	FALSE	FALSE	FALSE	finngen_R9_K11_IBD_STRICT	16	82589195	CDH13	0.780714	0.0443373	5034	371530	Inflammatory bowel disease	TRUE	reported	376564	16	82622800	0.0708	1.51356e-07	3301	prot-a-2866	Steroidogenic acute regulatory protein, mitochondrial	TRUE	reported
rs1891240	G	A	G	A	-0.1443	-0.0175365	0.72201	0.736095	FALSE	FALSE	FALSE	finngen_R9_K11_IBD_STRICT	1	236531294	LGALS8	0.349749	0.018754	5034	371530	Inflammatory bowel disease	TRUE	reported	376564	1	236694594	0.0278	2.0893e-07	3301	prot-a-2866	Steroidogenic acute regulatory protein, mitochondrial	TRUE	reported
rs2668206	C	A	C	A	-0.1652	0.00533545	0.63507	0.754578	FALSE	FALSE	FALSE	finngen_R9_K11_IBD_STRICT	3	165775666	BCHE	0.779853	0.0190886	5034	371530	Inflammatory bowel disease	TRUE	reported	376564	3	165493454	0.0254	8.51138e-11	3301	prot-a-2866	Steroidogenic acute regulatory protein, mitochondrial	TRUE	reported
rs4638841	A	G	A	G	-0.1511	-0.0051023	0.1849	0.175581	FALSE	FALSE	FALSE	finngen_R9_K11_IBD_STRICT	2	32873108	TTC27	0.812841	0.0215503	5034	371530	Inflammatory bowel disease	TRUE	reported	376564	2	33098175	0.0319	2.13796e-06	3301	prot-a-2866	Steroidogenic acute regulatory protein, mitochondrial	TRUE	reported
rs570667425	G	A	G	A	-0.4627	0.0843199	0.01915	0.00876503	FALSE	FALSE	FALSE	finngen_R9_K11_IBD_STRICT	5	106981014	EFNA5	0.363042	0.0927016	5034	371530	Inflammatory bowel disease	TRUE	reported	376564	5	106316715	0.0969	1.77828e-06	3301	prot-a-2866	Steroidogenic acute regulatory protein, mitochondrial	TRUE	reported
rs72639874	G	A	G	A	0.1269	0.0284144	0.32348	0.271172	FALSE	FALSE	FALSE	finngen_R9_K11_IBD_STRICT	13	94826084	SOX21	0.127758	0.0186569	5034	371530	Inflammatory bowel disease	TRUE	reported	376564	13	95478338	0.0269	2.39883e-06	3301	prot-a-2866	Steroidogenic acute regulatory protein, mitochondrial	TRUE	reported
rs7412	T	C	T	C	-0.3285	0.0035374	0.07776	0.0525673	FALSE	FALSE	FALSE	finngen_R9_K11_IBD_STRICT	19	44908822	APOE	0.923792	0.0369797	5034	371530	Inflammatory bowel disease	TRUE	reported	376564	19	45412079	0.0461	1.09648e-12	3301	prot-a-2866	Steroidogenic acute regulatory protein, mitochondrial	TRUE	reported
rs77734300	T	A	T	A	-0.2475	-0.0183823	0.06424	0.136199	FALSE	TRUE	FALSE	finngen_R9_K11_IBD_STRICT	8	63281938	YTHDF3	0.441053	0.0238603	5034	371530	Inflammatory bowel disease	TRUE	reported	376564	8	64194496	0.0516	1.62181e-06	3301	prot-a-2866	Steroidogenic acute regulatory protein, mitochondrial	TRUE	reported
rs79429216	A	G	A	G	0.5105	-0.063404	0.01301	0.00355693	FALSE	FALSE	FALSE	finngen_R9_K11_IBD_STRICT	19	44942260	APOC4,APOC4-APOC2	0.639149	0.135222	5034	371530	Inflammatory bowel disease	TRUE	reported	376564	19	45445517	0.1095	3.0903e-06	3301	prot-a-2866	Steroidogenic acute regulatory protein, mitochondrial	TRUE	reported
rs10094827	A	T	A	T	0.1266	0.0216899	0.30642	0.362621	FALSE	TRUE	FALSE	finngen_R9_K11_IBD_STRICT	8	23357448	LOXL2	0.208226	0.0172353	5034	371530	Inflammatory bowel disease	TRUE	reported	376564	8	23214961	0.0271	3.0903e-06	3301	prot-a-1220	Glutaredoxin-2, mitochondrial	TRUE	reported
rs112534334	T	C	T	C	0.4624	-0.148343	0.01781	0.00379711	FALSE	FALSE	FALSE	finngen_R9_K11_IBD_STRICT	6	135870528	PDE7B	0.256365	0.130696	5034	371530	Inflammatory bowel disease	TRUE	reported	376564	6	136191666	0.0978	2.23872e-06	3301	prot-a-1220	Glutaredoxin-2, mitochondrial	TRUE	reported
rs12154507	C	G	C	G	-0.1613	-0.0303341	0.19252	0.212457	FALSE	TRUE	FALSE	finngen_R9_K11_IBD_STRICT	7	111902683	DOCK4	0.128884	0.0199761	5034	371530	Inflammatory bowel disease	TRUE	reported	376564	7	111542739	0.0321	5.24807e-07	3301	prot-a-1220	Glutaredoxin-2, mitochondrial	TRUE	reported
rs1285272	T	C	T	C	0.1253	0.00793544	0.5682	0.622497	FALSE	FALSE	FALSE	finngen_R9_K11_IBD_STRICT	17	79857097	CBX4	0.638771	0.0169048	5034	371530	Inflammatory bowel disease	TRUE	reported	376564	17	77830896	0.0247	3.89045e-07	3301	prot-a-1220	Glutaredoxin-2, mitochondrial	TRUE	reported
rs148212596	G	A	G	A	1.1837	0.00659471	0.0198	0.00760399	FALSE	FALSE	FALSE	finngen_R9_K11_IBD_STRICT	1	193105381	GLRX2	0.944546	0.0948092	5034	371530	Inflammatory bowel disease	TRUE	reported	376564	1	193074511	0.0881	3.54813e-41	3301	prot-a-1220	Glutaredoxin-2, mitochondrial	TRUE	reported
rs1914903	A	G	A	G	0.1578	-0.0160138	0.15811	0.134642	FALSE	FALSE	FALSE	finngen_R9_K11_IBD_STRICT	4	124062719	ANKRD50	0.507331	0.0241536	5034	371530	Inflammatory bowel disease	TRUE	reported	376564	4	124983874	0.0337	2.88403e-06	3301	prot-a-1220	Glutaredoxin-2, mitochondrial	TRUE	reported
rs56110507	G	T	G	T	0.3834	-0.0296825	0.02303	0.00904841	FALSE	FALSE	FALSE	finngen_R9_K11_IBD_STRICT	7	70529388	AUTS2	0.72866	0.0855632	5034	371530	Inflammatory bowel disease	TRUE	reported	376564	7	69994374	0.0828	3.71535e-06	3301	prot-a-1220	Glutaredoxin-2, mitochondrial	TRUE	reported
rs62143197	A	G	A	G	0.381	0.00226879	0.22311	0.191103	FALSE	FALSE	FALSE	finngen_R9_K11_IBD_STRICT	19	53817462	NLRP12	0.91394	0.0209938	5034	371530	Inflammatory bowel disease	TRUE	reported	376564	19	54320716	0.0297	1.47911e-37	3301	prot-a-1220	Glutaredoxin-2, mitochondrial	TRUE	reported
rs62343939	T	C	T	C	0.2487	0.0366818	0.0572	0.0149961	FALSE	FALSE	FALSE	finngen_R9_K11_IBD_STRICT	5	4699328	ADAMTS16	0.594634	0.0689336	5034	371530	Inflammatory bowel disease	TRUE	reported	376564	5	4699441	0.0541	4.2658e-06	3301	prot-a-1220	Glutaredoxin-2, mitochondrial	TRUE	reported
rs74334049	A	G	A	G	0.2381	-0.00361663	0.08235	0.130622	FALSE	FALSE	FALSE	finngen_R9_K11_IBD_STRICT	16	6455348	RBFOX1	0.882875	0.0245486	5034	371530	Inflammatory bowel disease	TRUE	reported	376564	16	6505349	0.0515	3.80189e-06	3301	prot-a-1220	Glutaredoxin-2, mitochondrial	TRUE	reported
rs75405943	C	T	C	T	0.3795	0.039382	0.02663	0.0342771	FALSE	FALSE	FALSE	finngen_R9_K11_IBD_STRICT	7	28061054	JAZF1	0.39227	0.0460335	5034	371530	Inflammatory bowel disease	TRUE	reported	376564	7	28100673	0.0786	1.38038e-06	3301	prot-a-1220	Glutaredoxin-2, mitochondrial	TRUE	reported
rs852607	G	A	G	A	-0.1453	-0.00332514	0.7473	0.766549	FALSE	FALSE	FALSE	finngen_R9_K11_IBD_STRICT	5	10996623	CTNND2	0.864262	0.0194508	5034	371530	Inflammatory bowel disease	TRUE	reported	376564	5	10996735	0.0281	2.29087e-07	3301	prot-a-1220	Glutaredoxin-2, mitochondrial	TRUE	reported
rs10116217	A	G	A	G	0.0628	0.00804867	0.4422	0.420142	FALSE	FALSE	FALSE	finngen_R9_K11_IBD_STRICT	9	70699693	TRPM3	0.628725	0.016646	5034	371530	Inflammatory bowel disease	TRUE	reported	376564	9	73314609	0.0137	4.22698e-06	10708	ebi-a-GCST90019407	Electron transfer flavoprotein subunit alpha, mitochondrial measurement	TRUE	reported
rs10484696	C	T	C	T	0.1121	0.00256967	0.0901	0.106198	FALSE	FALSE	FALSE	finngen_R9_K11_IBD_STRICT	6	1759506	GMDS	0.923451	0.0267428	5034	371530	Inflammatory bowel disease	TRUE	reported	376564	6	1759740	0.0236	2.04899e-06	10708	ebi-a-GCST90019407	Electron transfer flavoprotein subunit alpha, mitochondrial measurement	TRUE	reported
rs10922098	T	C	T	C	-0.2136	0.0178288	0.6073	0.566033	FALSE	FALSE	FALSE	finngen_R9_K11_IBD_STRICT	1	196695521	CFH	0.280101	0.0165068	5034	371530	Inflammatory bowel disease	TRUE	reported	376564	1	196664651	0.0135	1.24911e-56	10708	ebi-a-GCST90019407	Electron transfer flavoprotein subunit alpha, mitochondrial measurement	TRUE	reported
rs12222198	A	G	A	G	-0.0695	0.0151976	0.2757	0.332389	FALSE	FALSE	FALSE	finngen_R9_K11_IBD_STRICT	11	20958876	NELL1	0.384728	0.0174842	5034	371530	Inflammatory bowel disease	TRUE	reported	376564	11	20980422	0.015	3.76296e-06	10708	ebi-a-GCST90019407	Electron transfer flavoprotein subunit alpha, mitochondrial measurement	TRUE	reported
rs1423376	T	C	T	C	0.0637	-0.00590082	0.5305	0.471079	FALSE	FALSE	FALSE	finngen_R9_K11_IBD_STRICT	5	58802543	RAB3C	0.720605	0.0164988	5034	371530	Inflammatory bowel disease	TRUE	reported	376564	5	58098370	0.0133	1.71002e-06	10708	ebi-a-GCST90019407	Electron transfer flavoprotein subunit alpha, mitochondrial measurement	TRUE	reported
rs149424711	C	T	C	T	0.311	-0.314886	0.0103	0.00147322	FALSE	FALSE	FALSE	finngen_R9_K11_IBD_STRICT	17	66095449	CEP112	0.0803471	0.180071	5034	371530	Inflammatory bowel disease	TRUE	reported	376564	17	64091567	0.0674	3.96698e-06	10708	ebi-a-GCST90019407	Electron transfer flavoprotein subunit alpha, mitochondrial measurement	TRUE	reported
rs17713088	T	G	T	G	0.1287	-0.00490425	0.2054	0.174049	FALSE	FALSE	FALSE	finngen_R9_K11_IBD_STRICT	3	165770816	BCHE	0.820433	0.0216057	5034	371530	Inflammatory bowel disease	TRUE	reported	376564	3	165488604	0.0164	4.13428e-15	10708	ebi-a-GCST90019407	Electron transfer flavoprotein subunit alpha, mitochondrial measurement	TRUE	reported
rs197082	C	T	C	T	0.0806	-0.053938	0.2238	0.230754	FALSE	FALSE	FALSE	finngen_R9_K11_IBD_STRICT	2	59718482	BCL11A	0.0054621	0.0194131	5034	371530	Inflammatory bowel disease	TRUE	reported	376564	2	59945617	0.0161	5.79202e-07	10708	ebi-a-GCST90019407	Electron transfer flavoprotein subunit alpha, mitochondrial measurement	TRUE	reported
rs305950	C	G	C	G	0.071	-0.000542818	0.7269	0.767103	FALSE	TRUE	FALSE	finngen_R9_K11_IBD_STRICT	19	41140834	CYP2F1	0.977821	0.0195253	5034	371530	Inflammatory bowel disease	TRUE	reported	376564	19	41646739	0.0155	4.66305e-06	10708	ebi-a-GCST90019407	Electron transfer flavoprotein subunit alpha, mitochondrial measurement	TRUE	reported
rs384267	T	G	T	G	-0.075	0.011255	0.7463	0.828935	FALSE	FALSE	FALSE	finngen_R9_K11_IBD_STRICT	5	41267116	C6	0.606305	0.0218392	5034	371530	Inflammatory bowel disease	TRUE	reported	376564	5	41267218	0.0157	1.68702e-06	10708	ebi-a-GCST90019407	Electron transfer flavoprotein subunit alpha, mitochondrial measurement	TRUE	reported
rs391165	A	G	A	G	0.1537	0.0771303	0.1373	0.0785522	FALSE	FALSE	FALSE	finngen_R9_K11_IBD_STRICT	6	31979309	STK19	0.0142066	0.0314561	5034	371530	Inflammatory bowel disease	TRUE	reported	376564	6	31947086	0.0193	1.77419e-15	10708	ebi-a-GCST90019407	Electron transfer flavoprotein subunit alpha, mitochondrial measurement	TRUE	reported
rs704	A	G	A	G	0.1953	0.0504697	0.4725	0.432416	FALSE	FALSE	FALSE	finngen_R9_K11_IBD_STRICT	17	28367840	CTB-96E2.2,SARM1,VTN	0.00228934	0.0165481	5034	371530	Inflammatory bowel disease	TRUE	reported	376564	17	26694861	0.0133	6.20583e-49	10708	ebi-a-GCST90019407	Electron transfer flavoprotein subunit alpha, mitochondrial measurement	TRUE	reported
rs72724971	G	A	G	A	-0.1255	0.0128434	0.0678	0.0368077	FALSE	FALSE	FALSE	finngen_R9_K11_IBD_STRICT	9	28073340	LINGO2	0.769915	0.0439112	5034	371530	Inflammatory bowel disease	TRUE	reported	376564	9	28073338	0.0269	3.12097e-06	10708	ebi-a-GCST90019407	Electron transfer flavoprotein subunit alpha, mitochondrial measurement	TRUE	reported
rs75605578	C	T	C	T	0.1932	0.0240324	0.0316	0.0573781	FALSE	FALSE	FALSE	finngen_R9_K11_IBD_STRICT	12	118502266	SUDS3	0.505027	0.0360521	5034	371530	Inflammatory bowel disease	TRUE	reported	376564	12	118940071	0.0397	1.14101e-06	10708	ebi-a-GCST90019407	Electron transfer flavoprotein subunit alpha, mitochondrial measurement	TRUE	reported
rs79495512	C	T	C	T	0.5827	-0.00255765	0.0877	0.122698	FALSE	FALSE	FALSE	finngen_R9_K11_IBD_STRICT	15	76199996	TMEM266	0.918639	0.0250386	5034	371530	Inflammatory bowel disease	TRUE	reported	376564	15	76492337	0.0229	1.99986e-142	10708	ebi-a-GCST90019407	Electron transfer flavoprotein subunit alpha, mitochondrial measurement	TRUE	reported
rs9817294	C	T	C	T	0.0798	0.00131631	0.2393	0.315221	FALSE	FALSE	FALSE	finngen_R9_K11_IBD_STRICT	3	177994888	KCNMB2	0.940872	0.0177462	5034	371530	Inflammatory bowel disease	TRUE	reported	376564	3	177712676	0.0157	3.83902e-07	10708	ebi-a-GCST90019407	Electron transfer flavoprotein subunit alpha, mitochondrial measurement	TRUE	reported
rs10209419	T	C	T	C	-0.1408	-0.0074608	0.29562	0.315173	FALSE	FALSE	FALSE	finngen_R9_K11_IBD_STRICT	2	117073387	DDX18	0.673166	0.0176877	5034	371530	Inflammatory bowel disease	TRUE	reported	376564	2	117830963	0.027	1.7378e-07	3301	prot-a-1961	Mitochondrial fission regulator 1	TRUE	reported
rs10960397	T	C	T	C	-0.1189	-0.00778637	0.42439	0.447274	FALSE	FALSE	FALSE	finngen_R9_K11_IBD_STRICT	9	11953279	TYRP1	0.638336	0.0165658	5034	371530	Inflammatory bowel disease	TRUE	reported	376564	9	11953279	0.0257	3.54813e-06	3301	prot-a-1961	Mitochondrial fission regulator 1	TRUE	reported
rs112482385	A	C	A	C	-0.1512	-0.00110838	0.18319	0.213158	FALSE	FALSE	FALSE	finngen_R9_K11_IBD_STRICT	5	131044073	HINT1	0.956137	0.0201517	5034	371530	Inflammatory bowel disease	TRUE	reported	376564	5	130379766	0.0317	1.8197e-06	3301	prot-a-1961	Mitochondrial fission regulator 1	TRUE	reported
rs2744605	A	G	A	G	-0.2976	-0.0219454	0.04842	0.125144	FALSE	FALSE	FALSE	finngen_R9_K11_IBD_STRICT	6	24544104	KIAA0319	0.373392	0.0246539	5034	371530	Inflammatory bowel disease	TRUE	reported	376564	6	24544332	0.0597	6.16595e-07	3301	prot-a-1961	Mitochondrial fission regulator 1	TRUE	reported
rs6974316	A	G	A	G	-0.1473	-0.0016203	0.19953	0.231567	FALSE	FALSE	FALSE	finngen_R9_K11_IBD_STRICT	7	154752834	DPP6	0.933513	0.0194222	5034	371530	Inflammatory bowel disease	TRUE	reported	376564	7	154544544	0.0319	3.98107e-06	3301	prot-a-1961	Mitochondrial fission regulator 1	TRUE	reported
rs735757	G	A	G	A	-0.1307	-0.00163603	0.69056	0.663622	FALSE	FALSE	FALSE	finngen_R9_K11_IBD_STRICT	19	30845808	ZNF536	0.925243	0.0174359	5034	371530	Inflammatory bowel disease	TRUE	reported	376564	19	31336715	0.0267	9.54993e-07	3301	prot-a-1961	Mitochondrial fission regulator 1	TRUE	reported
rs8178824	T	C	T	C	-0.3668	0.0909372	0.02967	0.0105849	FALSE	FALSE	FALSE	finngen_R9_K11_IBD_STRICT	17	66228657	APOH	0.279096	0.0840181	5034	371530	Inflammatory bowel disease	TRUE	reported	376564	17	64224775	0.0724	4.0738e-07	3301	prot-a-1961	Mitochondrial fission regulator 1	TRUE	reported
rs10215427	G	A	G	A	0.1217	-0.0784403	0.5905	0.575851	FALSE	FALSE	FALSE	finngen_R9_K11_IBD_STRICT	7	107857797	DLD	2.41407e-06	0.0166354	5034	371530	Inflammatory bowel disease	TRUE	reported	376564	7	107498242	0.0256	2.04174e-06	3301	prot-a-825	Dihydrolipoyl dehydrogenase, mitochondrial	TRUE	reported
rs113544990	A	G	A	G	-0.3411	0.00986373	0.03152	0.029913	FALSE	FALSE	FALSE	finngen_R9_K11_IBD_STRICT	11	73412989	FAM168A	0.839081	0.0485734	5034	371530	Inflammatory bowel disease	TRUE	reported	376564	11	73124034	0.0708	1.44544e-06	3301	prot-a-825	Dihydrolipoyl dehydrogenase, mitochondrial	TRUE	reported
rs115306582	A	G	A	G	-0.3874	0.121718	0.0252	0.0200087	FALSE	FALSE	FALSE	finngen_R9_K11_IBD_STRICT	1	60972378	NFIA	0.0521447	0.0626786	5034	371530	Inflammatory bowel disease	TRUE	reported	376564	1	61438050	0.0819	2.23872e-06	3301	prot-a-825	Dihydrolipoyl dehydrogenase, mitochondrial	TRUE	reported
rs116165628	C	T	C	T	-0.1861	0.0851233	0.1221	0.058688	FALSE	FALSE	FALSE	finngen_R9_K11_IBD_STRICT	11	87966810	RAB38	0.0193335	0.0363924	5034	371530	Inflammatory bowel disease	TRUE	reported	376564	11	87677702	0.0393	2.23872e-06	3301	prot-a-825	Dihydrolipoyl dehydrogenase, mitochondrial	TRUE	reported
rs11932940	A	G	A	G	0.1289	0.0194988	0.68844	0.724122	FALSE	FALSE	FALSE	finngen_R9_K11_IBD_STRICT	4	23924364	PPARGC1A	0.290909	0.0184625	5034	371530	Inflammatory bowel disease	TRUE	reported	376564	4	23925987	0.0278	3.71535e-06	3301	prot-a-825	Dihydrolipoyl dehydrogenase, mitochondrial	TRUE	reported
rs12294029	C	A	C	A	-0.136	0.0622514	0.2694	0.186545	FALSE	FALSE	FALSE	finngen_R9_K11_IBD_STRICT	11	68489591	PPP6R3	0.00334226	0.0212146	5034	371530	Inflammatory bowel disease	TRUE	reported	376564	11	68257059	0.0282	1.34896e-06	3301	prot-a-825	Dihydrolipoyl dehydrogenase, mitochondrial	TRUE	reported
rs138193086	C	A	C	A	-0.5671	0.273364	0.01534	0.00716606	FALSE	FALSE	FALSE	finngen_R9_K11_IBD_STRICT	5	20591263	CDH18	0.0130939	0.110174	5034	371530	Inflammatory bowel disease	TRUE	reported	376564	5	20591372	0.1104	2.81838e-07	3301	prot-a-825	Dihydrolipoyl dehydrogenase, mitochondrial	TRUE	reported
rs139146065	T	G	T	G	-0.4797	-0.0827988	0.01609	0.0055928	FALSE	FALSE	FALSE	finngen_R9_K11_IBD_STRICT	16	86658700	FOXL1	0.440405	0.10732	5034	371530	Inflammatory bowel disease	TRUE	reported	376564	16	86692306	0.1046	4.57088e-06	3301	prot-a-825	Dihydrolipoyl dehydrogenase, mitochondrial	TRUE	reported
rs191045832	A	T	A	T	0.4218	-0.083178	0.01973	0.0569736	FALSE	TRUE	FALSE	finngen_R9_K11_IBD_STRICT	10	92137810	CPEB3	0.0155661	0.0343862	5034	371530	Inflammatory bowel disease	TRUE	reported	376564	10	93897567	0.0908	3.46737e-06	3301	prot-a-825	Dihydrolipoyl dehydrogenase, mitochondrial	TRUE	reported
rs3811444	T	C	T	C	0.1363	0.00905206	0.33771	0.34859	FALSE	FALSE	FALSE	finngen_R9_K11_IBD_STRICT	1	247876149	TRIM58	0.600634	0.0172918	5034	371530	Inflammatory bowel disease	TRUE	reported	376564	1	248039451	0.0262	2.0893e-07	3301	prot-a-825	Dihydrolipoyl dehydrogenase, mitochondrial	TRUE	reported
rs55738402	A	C	A	C	0.5482	0.0248388	0.01504	0.0103249	FALSE	FALSE	FALSE	finngen_R9_K11_IBD_STRICT	1	20617995	CDA	0.76492	0.0830658	5034	371530	Inflammatory bowel disease	TRUE	reported	376564	1	20944488	0.1158	2.18776e-06	3301	prot-a-825	Dihydrolipoyl dehydrogenase, mitochondrial	TRUE	reported
rs62041779	T	C	T	C	-0.3155	-0.0320925	0.03584	0.0186582	FALSE	FALSE	FALSE	finngen_R9_K11_IBD_STRICT	16	58021175	USB1	0.591366	0.0597782	5034	371530	Inflammatory bowel disease	TRUE	reported	376564	16	58055079	0.0659	1.65959e-06	3301	prot-a-825	Dihydrolipoyl dehydrogenase, mitochondrial	TRUE	reported
rs73155253	A	T	A	T	0.1442	0.054092	0.20561	0.289161	FALSE	TRUE	FALSE	finngen_R9_K11_IBD_STRICT	12	129529265	TMEM132D	0.00290985	0.0181693	5034	371530	Inflammatory bowel disease	TRUE	reported	376564	12	130013810	0.0303	1.94984e-06	3301	prot-a-825	Dihydrolipoyl dehydrogenase, mitochondrial	TRUE	reported
rs75009409	G	A	G	A	0.4612	-0.0268653	0.01818	0.0168273	FALSE	FALSE	FALSE	finngen_R9_K11_IBD_STRICT	8	23798595	STC1	0.67111	0.0632684	5034	371530	Inflammatory bowel disease	TRUE	reported	376564	8	23656108	0.0942	9.77237e-07	3301	prot-a-825	Dihydrolipoyl dehydrogenase, mitochondrial	TRUE	reported
rs77269335	T	C	T	C	-0.2512	0.00217242	0.06383	0.0581552	FALSE	FALSE	FALSE	finngen_R9_K11_IBD_STRICT	4	108847808	COL25A1	0.951159	0.0354672	5034	371530	Inflammatory bowel disease	TRUE	reported	376564	4	109768964	0.0532	2.34423e-06	3301	prot-a-825	Dihydrolipoyl dehydrogenase, mitochondrial	TRUE	reported
rs9590710	C	A	C	A	-0.352	0.0127789	0.03214	0.0518267	FALSE	FALSE	FALSE	finngen_R9_K11_IBD_STRICT	13	42724391	FAM216B	0.73175	0.0372782	5034	371530	Inflammatory bowel disease	TRUE	reported	376564	13	43298527	0.0747	2.45471e-06	3301	prot-a-825	Dihydrolipoyl dehydrogenase, mitochondrial	TRUE	reported
rs10262052	C	T	C	T	0.1213	-0.000115044	0.50282	0.486293	FALSE	FALSE	FALSE	finngen_R9_K11_IBD_STRICT	7	11445900	THSD7A	0.994425	0.0164651	5034	371530	Inflammatory bowel disease	TRUE	reported	376564	7	11485527	0.025	1.25893e-06	3301	prot-a-2129	ADP-ribose pyrophosphatase, mitochondrial	TRUE	reported
rs1028021	G	T	G	T	0.1119	-0.0164625	0.45595	0.510933	FALSE	FALSE	FALSE	finngen_R9_K11_IBD_STRICT	8	138257276	FAM135B	0.316912	0.016449	5034	371530	Inflammatory bowel disease	TRUE	reported	376564	8	139269519	0.0245	4.7863e-06	3301	prot-a-2129	ADP-ribose pyrophosphatase, mitochondrial	TRUE	reported
rs10959466	T	C	T	C	-0.1557	-0.0303421	0.20008	0.243429	FALSE	FALSE	FALSE	finngen_R9_K11_IBD_STRICT	9	11022581	PTPRD	0.111138	0.019046	5034	371530	Inflammatory bowel disease	TRUE	reported	376564	9	11022581	0.0313	6.76083e-07	3301	prot-a-2129	ADP-ribose pyrophosphatase, mitochondrial	TRUE	reported
rs11028973	A	T	A	T	0.1807	-0.00524333	0.12702	0.137014	FALSE	TRUE	FALSE	finngen_R9_K11_IBD_STRICT	11	25841243	ANO3	0.826193	0.0238782	5034	371530	Inflammatory bowel disease	TRUE	reported	376564	11	25862790	0.0373	1.23027e-06	3301	prot-a-2129	ADP-ribose pyrophosphatase, mitochondrial	TRUE	reported
rs112635299	T	G	T	G	0.4711	0.176011	0.02261	0.0235641	FALSE	FALSE	FALSE	finngen_R9_K11_IBD_STRICT	14	94371805	SERPINA1	0.00153808	0.0555695	5034	371530	Inflammatory bowel disease	TRUE	reported	376564	14	94838142	0.084	2.04174e-08	3301	prot-a-2129	ADP-ribose pyrophosphatase, mitochondrial	TRUE	reported
rs12522716	C	T	C	T	0.1723	-0.0480943	0.12734	0.133835	FALSE	FALSE	FALSE	finngen_R9_K11_IBD_STRICT	5	79465953	HOMER1	0.0425755	0.0237168	5034	371530	Inflammatory bowel disease	TRUE	reported	376564	5	78761776	0.0377	4.7863e-06	3301	prot-a-2129	ADP-ribose pyrophosphatase, mitochondrial	TRUE	reported
rs142593043	T	C	T	C	-0.5761	-0.0588357	0.01205	0.00940405	FALSE	FALSE	FALSE	finngen_R9_K11_IBD_STRICT	19	5613439	SAFB2	0.477393	0.0828087	5034	371530	Inflammatory bowel disease	TRUE	reported	376564	19	5613450	0.1177	9.77237e-07	3301	prot-a-2129	ADP-ribose pyrophosphatase, mitochondrial	TRUE	reported
rs145073740	T	C	T	C	0.5683	-0.191264	0.01059	0.000781228	FALSE	FALSE	FALSE	finngen_R9_K11_IBD_STRICT	2	216545023	RPL37A	0.47463	0.267514	5034	371530	Inflammatory bowel disease	TRUE	reported	376564	2	217409746	0.1243	4.7863e-06	3301	prot-a-2129	ADP-ribose pyrophosphatase, mitochondrial	TRUE	reported
rs1801689	C	A	C	A	1.0267	0.0862368	0.03043	0.0106096	FALSE	FALSE	FALSE	finngen_R9_K11_IBD_STRICT	17	66214462	APOH	0.302436	0.0836256	5034	371530	Inflammatory bowel disease	TRUE	reported	376564	17	64210580	0.0694	1.38038e-49	3301	prot-a-2129	ADP-ribose pyrophosphatase, mitochondrial	TRUE	reported
rs28696943	G	A	G	A	-0.3571	-0.00282562	0.16685	0.132307	FALSE	FALSE	FALSE	finngen_R9_K11_IBD_STRICT	4	87388983	HSD17B11	0.907036	0.0241966	5034	371530	Inflammatory bowel disease	TRUE	reported	376564	4	88310135	0.0323	2.29087e-28	3301	prot-a-2129	ADP-ribose pyrophosphatase, mitochondrial	TRUE	reported
rs3179004	T	C	T	C	-0.3492	0.0348313	0.03009	0.0102547	FALSE	FALSE	FALSE	finngen_R9_K11_IBD_STRICT	6	31589145	NCR3	0.674649	0.082976	5034	371530	Inflammatory bowel disease	TRUE	reported	376564	6	31556922	0.072	1.23027e-06	3301	prot-a-2129	ADP-ribose pyrophosphatase, mitochondrial	TRUE	reported
rs4132079	A	C	A	C	0.1196	0.00681061	0.35161	0.281782	FALSE	FALSE	FALSE	finngen_R9_K11_IBD_STRICT	3	34002754	PDCD6IP	0.709892	0.018308	5034	371530	Inflammatory bowel disease	TRUE	reported	376564	3	34044246	0.026	4.2658e-06	3301	prot-a-2129	ADP-ribose pyrophosphatase, mitochondrial	TRUE	reported
rs62143196	G	A	G	A	0.1385	0.000278841	0.22404	0.193876	FALSE	FALSE	FALSE	finngen_R9_K11_IBD_STRICT	19	53817382	NLRP12	0.98933	0.0208515	5034	371530	Inflammatory bowel disease	TRUE	reported	376564	19	54320636	0.0303	4.89779e-06	3301	prot-a-2129	ADP-ribose pyrophosphatase, mitochondrial	TRUE	reported
rs62188716	C	G	C	G	-0.5505	-0.0525717	0.01374	0.00509804	FALSE	TRUE	FALSE	finngen_R9_K11_IBD_STRICT	2	224720117	RP11-811O14.1	0.642636	0.113297	5034	371530	Inflammatory bowel disease	TRUE	reported	376564	2	225584834	0.107	2.69153e-07	3301	prot-a-2129	ADP-ribose pyrophosphatase, mitochondrial	TRUE	reported
rs10418245	C	T	C	T	-0.1246	-0.00486669	0.37321	0.377069	FALSE	FALSE	FALSE	finngen_R9_K11_IBD_STRICT	19	32184099	ZNF507	0.774399	0.0169793	5034	371530	Inflammatory bowel disease	TRUE	reported	376564	19	32675005	0.026	1.58489e-06	3301	prot-a-2737	NAD-dependent protein deacylase sirtuin-5, mitochondrial	TRUE	reported
rs10733789	C	T	C	T	0.1647	0.0239462	0.31231	0.302973	FALSE	FALSE	FALSE	finngen_R9_K11_IBD_STRICT	10	63188924	JMJD1C	0.182647	0.0179689	5034	371530	Inflammatory bowel disease	TRUE	reported	376564	10	64948684	0.0271	1.28825e-09	3301	prot-a-2737	NAD-dependent protein deacylase sirtuin-5, mitochondrial	TRUE	reported
rs117244611	A	G	A	G	0.4457	-0.231708	0.01625	0.00291148	FALSE	FALSE	FALSE	finngen_R9_K11_IBD_STRICT	12	125106694	AACS	0.0993505	0.140599	5034	371530	Inflammatory bowel disease	TRUE	reported	376564	12	125591240	0.0974	4.7863e-06	3301	prot-a-2737	NAD-dependent protein deacylase sirtuin-5, mitochondrial	TRUE	reported
rs139468884	A	G	A	G	-0.3833	-0.0416467	0.02376	0.00347618	FALSE	FALSE	FALSE	finngen_R9_K11_IBD_STRICT	10	102822151	WBP1L	0.762697	0.13793	5034	371530	Inflammatory bowel disease	TRUE	reported	376564	10	104581908	0.0817	2.75423e-06	3301	prot-a-2737	NAD-dependent protein deacylase sirtuin-5, mitochondrial	TRUE	reported
rs2064386	C	T	C	T	-0.1773	0.0076668	0.13385	0.0908451	FALSE	FALSE	FALSE	finngen_R9_K11_IBD_STRICT	20	2736990	EBF4	0.791748	0.0290365	5034	371530	Inflammatory bowel disease	TRUE	reported	376564	20	2717636	0.0386	4.46684e-06	3301	prot-a-2737	NAD-dependent protein deacylase sirtuin-5, mitochondrial	TRUE	reported
rs227718	C	A	C	A	-0.14	-0.0175818	0.23722	0.178766	FALSE	FALSE	FALSE	finngen_R9_K11_IBD_STRICT	17	56703130	C17orf67	0.410627	0.0213686	5034	371530	Inflammatory bowel disease	TRUE	reported	376564	17	54780491	0.029	1.38038e-06	3301	prot-a-2737	NAD-dependent protein deacylase sirtuin-5, mitochondrial	TRUE	reported
rs4246992	G	C	G	C	0.1356	0.00662681	0.59447	0.69756	FALSE	TRUE	FALSE	finngen_R9_K11_IBD_STRICT	14	21639611	TRAV1-2	0.710865	0.0178767	5034	371530	Inflammatory bowel disease	TRUE	reported	376564	14	22107838	0.025	6.0256e-08	3301	prot-a-2737	NAD-dependent protein deacylase sirtuin-5, mitochondrial	TRUE	reported
rs4851793	G	A	G	A	0.1175	-0.00936522	0.50843	0.391755	FALSE	FALSE	FALSE	finngen_R9_K11_IBD_STRICT	2	105537039	FHL2	0.578032	0.016836	5034	371530	Inflammatory bowel disease	TRUE	reported	376564	2	106153496	0.0251	2.95121e-06	3301	prot-a-2737	NAD-dependent protein deacylase sirtuin-5, mitochondrial	TRUE	reported
rs4952755	G	C	G	C	-0.1341	0.0023762	0.28795	0.319367	FALSE	TRUE	FALSE	finngen_R9_K11_IBD_STRICT	2	45220650	SRBD1	0.89317	0.017694	5034	371530	Inflammatory bowel disease	TRUE	reported	376564	2	45447789	0.0279	1.54882e-06	3301	prot-a-2737	NAD-dependent protein deacylase sirtuin-5, mitochondrial	TRUE	reported
rs6855847	A	G	A	G	-0.1227	0.0323966	0.39073	0.358814	FALSE	FALSE	FALSE	finngen_R9_K11_IBD_STRICT	4	109908302	EGF	0.0601506	0.0172351	5034	371530	Inflammatory bowel disease	TRUE	reported	376564	4	110829458	0.0252	1.12202e-06	3301	prot-a-2737	NAD-dependent protein deacylase sirtuin-5, mitochondrial	TRUE	reported
rs6993770	T	A	T	A	-0.2125	-0.0168896	0.28225	0.220564	FALSE	TRUE	FALSE	finngen_R9_K11_IBD_STRICT	8	105569300	ZFPM2	0.396219	0.0199078	5034	371530	Inflammatory bowel disease	TRUE	reported	376564	8	106581528	0.0273	6.76083e-15	3301	prot-a-2737	NAD-dependent protein deacylase sirtuin-5, mitochondrial	TRUE	reported
rs7263023	T	C	T	C	0.1269	0.00270925	0.36723	0.442455	FALSE	FALSE	FALSE	finngen_R9_K11_IBD_STRICT	20	59527318	PHACTR3	0.870067	0.0165629	5034	371530	Inflammatory bowel disease	TRUE	reported	376564	20	58102373	0.0268	2.18776e-06	3301	prot-a-2737	NAD-dependent protein deacylase sirtuin-5, mitochondrial	TRUE	reported
rs7937605	C	T	C	T	0.1881	-0.00232783	0.11671	0.123785	FALSE	FALSE	FALSE	finngen_R9_K11_IBD_STRICT	11	7645257	PPFIBP2	0.925691	0.0249587	5034	371530	Inflammatory bowel disease	TRUE	reported	376564	11	7666488	0.0393	1.7378e-06	3301	prot-a-2737	NAD-dependent protein deacylase sirtuin-5, mitochondrial	TRUE	reported
rs8139620	C	G	C	G	0.1239	0.00178796	0.4921	0.482675	FALSE	TRUE	TRUE	finngen_R9_K11_IBD_STRICT	22	47975335	FAM19A5	0.913876	0.0165322	5034	371530	Inflammatory bowel disease	TRUE	reported	376564	22	48371084	0.0265	3.01995e-06	3301	prot-a-2737	NAD-dependent protein deacylase sirtuin-5, mitochondrial	TRUE	reported
rs983355	G	A	G	A	0.1347	0.0183893	0.74928	0.809291	FALSE	FALSE	FALSE	finngen_R9_K11_IBD_STRICT	4	57837344	IGFBP7	0.380576	0.0209724	5034	371530	Inflammatory bowel disease	TRUE	reported	376564	4	58703510	0.0291	3.63078e-06	3301	prot-a-2737	NAD-dependent protein deacylase sirtuin-5, mitochondrial	TRUE	reported
rs10426358	A	G	A	G	0.129	-0.0145133	0.67386	0.606299	FALSE	FALSE	FALSE	finngen_R9_K11_IBD_STRICT	19	52813748	ZNF28	0.395756	0.01709	5034	371530	Inflammatory bowel disease	TRUE	reported	376564	19	53317001	0.0271	1.90546e-06	3301	prot-a-1907	Malonyl-CoA decarboxylase, mitochondrial	TRUE	reported
rs10519756	T	C	T	C	-0.145	0.0154443	0.22205	0.174468	FALSE	FALSE	FALSE	finngen_R9_K11_IBD_STRICT	15	32856006	FMN1	0.477472	0.021741	5034	371530	Inflammatory bowel disease	TRUE	reported	376564	15	33148207	0.0302	1.54882e-06	3301	prot-a-1907	Malonyl-CoA decarboxylase, mitochondrial	TRUE	reported
rs111788564	G	A	G	A	-0.5128	0.00704721	0.01394	0.0140148	FALSE	FALSE	FALSE	finngen_R9_K11_IBD_STRICT	2	234604663	ARL4C	0.921706	0.0717014	5034	371530	Inflammatory bowel disease	TRUE	reported	376564	2	235513307	0.1122	4.89779e-06	3301	prot-a-1907	Malonyl-CoA decarboxylase, mitochondrial	TRUE	reported
rs113552960	A	G	A	G	-0.5265	-0.0897944	0.01377	0.0106068	FALSE	FALSE	FALSE	finngen_R9_K11_IBD_STRICT	4	120595467	PRDM5	0.248297	0.0777781	5034	371530	Inflammatory bowel disease	TRUE	reported	376564	4	121516622	0.1129	3.16228e-06	3301	prot-a-1907	Malonyl-CoA decarboxylase, mitochondrial	TRUE	reported
rs140675595	G	C	G	C	0.3997	0.133484	0.02485	0.00872105	FALSE	TRUE	FALSE	finngen_R9_K11_IBD_STRICT	3	1411102	CNTN6	0.164964	0.0961305	5034	371530	Inflammatory bowel disease	TRUE	reported	376564	3	1452786	0.0862	3.54813e-06	3301	prot-a-1907	Malonyl-CoA decarboxylase, mitochondrial	TRUE	reported
rs1991055	G	T	G	T	0.1182	-0.0364906	0.40738	0.486702	FALSE	FALSE	FALSE	finngen_R9_K11_IBD_STRICT	16	6072713	RBFOX1	0.0271844	0.0165201	5034	371530	Inflammatory bowel disease	TRUE	reported	376564	16	6122714	0.0256	3.89045e-06	3301	prot-a-1907	Malonyl-CoA decarboxylase, mitochondrial	TRUE	reported
rs575471313	A	T	A	T	0.5048	-0.0521763	0.01524	0.0218245	FALSE	TRUE	FALSE	finngen_R9_K11_IBD_STRICT	19	7130046	INSR	0.345643	0.0553259	5034	371530	Inflammatory bowel disease	TRUE	reported	376564	19	7130057	0.1076	2.69153e-06	3301	prot-a-1907	Malonyl-CoA decarboxylase, mitochondrial	TRUE	reported
rs73309596	T	C	T	C	-0.2369	0.00464376	0.07155	0.0740737	FALSE	FALSE	FALSE	finngen_R9_K11_IBD_STRICT	17	44992019	C1QL1	0.882822	0.031506	5034	371530	Inflammatory bowel disease	TRUE	reported	376564	17	43069387	0.0494	1.58489e-06	3301	prot-a-1907	Malonyl-CoA decarboxylase, mitochondrial	TRUE	reported
rs74929952	G	T	G	T	-0.3026	0.0556082	0.03847	0.0256797	FALSE	FALSE	FALSE	finngen_R9_K11_IBD_STRICT	3	58266767	ABHD6	0.296562	0.053273	5034	371530	Inflammatory bowel disease	TRUE	reported	376564	3	58252494	0.065	3.23594e-06	3301	prot-a-1907	Malonyl-CoA decarboxylase, mitochondrial	TRUE	reported
rs10454231	A	G	A	G	0.2016	-0.057079	0.09784	0.0581593	FALSE	FALSE	FALSE	finngen_R9_K11_IBD_STRICT	3	59477311	FHIT	0.0971449	0.0344088	5034	371530	Inflammatory bowel disease	TRUE	reported	376564	3	59463037	0.0422	1.8197e-06	3301	prot-a-2128	Nucleoside diphosphate-linked moiety X motif 8, mitochondrial	TRUE	reported
rs115691841	T	C	T	C	-0.2382	0.053448	0.06306	0.0937425	FALSE	FALSE	FALSE	finngen_R9_K11_IBD_STRICT	4	150824709	LRBA	0.0635258	0.0288053	5034	371530	Inflammatory bowel disease	TRUE	reported	376564	4	151745861	0.0504	2.34423e-06	3301	prot-a-2128	Nucleoside diphosphate-linked moiety X motif 8, mitochondrial	TRUE	reported
rs11943860	T	G	T	G	-0.1285	0.0380333	0.28591	0.324494	FALSE	FALSE	FALSE	finngen_R9_K11_IBD_STRICT	4	37989851	TBC1D1	0.0319713	0.0177331	5034	371530	Inflammatory bowel disease	TRUE	reported	376564	4	37991472	0.028	4.57088e-06	3301	prot-a-2128	Nucleoside diphosphate-linked moiety X motif 8, mitochondrial	TRUE	reported
rs12115124	T	G	T	G	-0.1401	-0.0303772	0.23491	0.203235	FALSE	FALSE	FALSE	finngen_R9_K11_IBD_STRICT	8	38565153	C8orf86	0.137006	0.0204281	5034	371530	Inflammatory bowel disease	TRUE	reported	376564	8	38422671	0.0305	4.46684e-06	3301	prot-a-2128	Nucleoside diphosphate-linked moiety X motif 8, mitochondrial	TRUE	reported
rs12996869	C	T	C	T	0.2946	-0.0204818	0.05255	0.0491958	FALSE	FALSE	FALSE	finngen_R9_K11_IBD_STRICT	2	242077266	AC131097.4	0.605013	0.0396009	5034	371530	Inflammatory bowel disease	TRUE	reported	376564	2	243019417	0.0633	3.23594e-06	3301	prot-a-2128	Nucleoside diphosphate-linked moiety X motif 8, mitochondrial	TRUE	reported
rs140376956	A	G	A	G	0.385	-0.0301619	0.02755	0.0565596	FALSE	FALSE	FALSE	finngen_R9_K11_IBD_STRICT	14	81054271	TSHR	0.391305	0.0351843	5034	371530	Inflammatory bowel disease	TRUE	reported	376564	14	81520615	0.0754	3.31131e-07	3301	prot-a-2128	Nucleoside diphosphate-linked moiety X motif 8, mitochondrial	TRUE	reported
rs4399675	A	G	A	G	0.1209	-0.0107156	0.59625	0.679644	FALSE	FALSE	FALSE	finngen_R9_K11_IBD_STRICT	2	236933729	COPS8	0.544795	0.0176949	5034	371530	Inflammatory bowel disease	TRUE	reported	376564	2	237842372	0.0256	2.29087e-06	3301	prot-a-2128	Nucleoside diphosphate-linked moiety X motif 8, mitochondrial	TRUE	reported
rs4463360	C	A	C	A	-0.1683	5.78251e-05	0.13811	0.232889	FALSE	FALSE	FALSE	finngen_R9_K11_IBD_STRICT	7	120768476	KCND2	0.997632	0.019486	5034	371530	Inflammatory bowel disease	TRUE	reported	376564	7	120408530	0.0365	3.89045e-06	3301	prot-a-2128	Nucleoside diphosphate-linked moiety X motif 8, mitochondrial	TRUE	reported
rs75686294	A	G	A	G	-0.2602	-0.0062505	0.05757	0.0360856	FALSE	FALSE	FALSE	finngen_R9_K11_IBD_STRICT	3	143214475	SLC9A9	0.887167	0.0440516	5034	371530	Inflammatory bowel disease	TRUE	reported	376564	3	142933317	0.0542	1.58489e-06	3301	prot-a-2128	Nucleoside diphosphate-linked moiety X motif 8, mitochondrial	TRUE	reported
rs77576460	G	C	G	C	0.4477	0.11445	0.01927	0.00972626	FALSE	TRUE	FALSE	finngen_R9_K11_IBD_STRICT	2	63017084	EHBP1	0.195158	0.088346	5034	371530	Inflammatory bowel disease	TRUE	reported	376564	2	63244219	0.093	1.47911e-06	3301	prot-a-2128	Nucleoside diphosphate-linked moiety X motif 8, mitochondrial	TRUE	reported
rs1049213	G	A	G	A	0.139	-0.0919959	0.75322	0.679635	FALSE	FALSE	FALSE	finngen_R9_K11_IBD_STRICT	6	32659996	HLA-DQB1	1.87612e-07	0.0176534	5034	371530	Inflammatory bowel disease	TRUE	reported	376564	6	32627773	0.0287	1.23027e-06	3301	prot-a-2024	NADH dehydrogenase [ubiquinone] 1 beta subcomplex subunit 8, mitochondrial	TRUE	reported
rs114318458	T	C	T	C	0.2537	-0.101114	0.06351	0.0411682	FALSE	FALSE	FALSE	finngen_R9_K11_IBD_STRICT	1	200616998	KIF14	0.0111365	0.0398341	5034	371530	Inflammatory bowel disease	TRUE	reported	376564	1	200586126	0.0552	4.2658e-06	3301	prot-a-2024	NADH dehydrogenase [ubiquinone] 1 beta subcomplex subunit 8, mitochondrial	TRUE	reported
rs114442270	C	T	C	T	0.484	-0.0124722	0.01902	0.0213511	FALSE	FALSE	FALSE	finngen_R9_K11_IBD_STRICT	3	8082178	GRM7	0.82743	0.0572121	5034	371530	Inflammatory bowel disease	TRUE	reported	376564	3	8123865	0.0988	9.54993e-07	3301	prot-a-2024	NADH dehydrogenase [ubiquinone] 1 beta subcomplex subunit 8, mitochondrial	TRUE	reported
rs12938179	C	T	C	T	0.124	-0.0280799	0.46826	0.435734	FALSE	FALSE	FALSE	finngen_R9_K11_IBD_STRICT	17	37779416	HNF1B	0.09007	0.016566	5034	371530	Inflammatory bowel disease	TRUE	reported	376564	17	36139387	0.0248	5.37032e-07	3301	prot-a-2024	NADH dehydrogenase [ubiquinone] 1 beta subcomplex subunit 8, mitochondrial	TRUE	reported
rs140609555	C	T	C	T	-0.5646	0.11581	0.01116	0.00521247	FALSE	FALSE	FALSE	finngen_R9_K11_IBD_STRICT	1	87893531	LMO4	0.3371	0.120647	5034	371530	Inflammatory bowel disease	TRUE	reported	376564	1	88359214	0.1202	2.63027e-06	3301	prot-a-2024	NADH dehydrogenase [ubiquinone] 1 beta subcomplex subunit 8, mitochondrial	TRUE	reported
rs146972926	T	C	T	C	-0.3032	0.0102994	0.04156	0.0673525	FALSE	FALSE	FALSE	finngen_R9_K11_IBD_STRICT	16	68683865	CDH3	0.754583	0.0329473	5034	371530	Inflammatory bowel disease	TRUE	reported	376564	16	68717768	0.065	3.0903e-06	3301	prot-a-2024	NADH dehydrogenase [ubiquinone] 1 beta subcomplex subunit 8, mitochondrial	TRUE	reported
rs190846883	A	G	A	G	-0.2184	-0.0155894	0.08926	0.139791	FALSE	FALSE	FALSE	finngen_R9_K11_IBD_STRICT	4	58058261	IGFBP7	0.511173	0.0237278	5034	371530	Inflammatory bowel disease	TRUE	reported	376564	4	58924427	0.0465	2.5704e-06	3301	prot-a-2024	NADH dehydrogenase [ubiquinone] 1 beta subcomplex subunit 8, mitochondrial	TRUE	reported
rs2487417	G	A	G	A	0.2454	-0.00133792	0.06193	0.0430447	FALSE	FALSE	FALSE	finngen_R9_K11_IBD_STRICT	6	69844524	COL19A1	0.973745	0.0406513	5034	371530	Inflammatory bowel disease	TRUE	reported	376564	6	70554416	0.0533	4.2658e-06	3301	prot-a-2024	NADH dehydrogenase [ubiquinone] 1 beta subcomplex subunit 8, mitochondrial	TRUE	reported
rs253946	A	G	A	G	0.1509	0.0464283	0.80894	0.768996	FALSE	FALSE	FALSE	finngen_R9_K11_IBD_STRICT	5	131994768	ACSL6	0.0158778	0.0192512	5034	371530	Inflammatory bowel disease	TRUE	reported	376564	5	131330461	0.0319	2.34423e-06	3301	prot-a-2024	NADH dehydrogenase [ubiquinone] 1 beta subcomplex subunit 8, mitochondrial	TRUE	reported
rs74935952	G	A	G	A	-0.2387	0.00646577	0.06246	0.065188	FALSE	FALSE	FALSE	finngen_R9_K11_IBD_STRICT	1	237413093	RYR2	0.84649	0.0333977	5034	371530	Inflammatory bowel disease	TRUE	reported	376564	1	237576393	0.0508	2.63027e-06	3301	prot-a-2024	NADH dehydrogenase [ubiquinone] 1 beta subcomplex subunit 8, mitochondrial	TRUE	reported
rs76422145	T	C	T	C	0.2956	-0.0190833	0.04612	0.0687697	FALSE	FALSE	FALSE	finngen_R9_K11_IBD_STRICT	4	128383825	PGRMC2	0.554607	0.0322968	5034	371530	Inflammatory bowel disease	TRUE	reported	376564	4	129304980	0.0609	1.20226e-06	3301	prot-a-2024	NADH dehydrogenase [ubiquinone] 1 beta subcomplex subunit 8, mitochondrial	TRUE	reported
rs10495897	T	C	T	C	-0.2109	0.0116431	0.07988	0.103407	FALSE	FALSE	FALSE	finngen_R9_K11_IBD_STRICT	2	42463741	KCNG3	0.66671	0.0270352	5034	371530	Inflammatory bowel disease	TRUE	reported	376564	2	42690881	0.0458	4.0738e-06	3301	prot-a-1964	Poly(A) RNA polymerase, mitochondrial	TRUE	reported
rs11011411	T	C	T	C	-0.2596	0.0643897	0.05458	0.0366941	FALSE	FALSE	FALSE	finngen_R9_K11_IBD_STRICT	10	19757591	MALRD1	0.153453	0.0451085	5034	371530	Inflammatory bowel disease	TRUE	reported	376564	10	20046520	0.0555	2.88403e-06	3301	prot-a-1964	Poly(A) RNA polymerase, mitochondrial	TRUE	reported
rs11633124	A	G	A	G	0.1322	-0.00669932	0.27444	0.183489	FALSE	FALSE	FALSE	finngen_R9_K11_IBD_STRICT	15	93917146	MCTP2	0.752203	0.0212181	5034	371530	Inflammatory bowel disease	TRUE	reported	376564	15	94460375	0.0279	2.13796e-06	3301	prot-a-1964	Poly(A) RNA polymerase, mitochondrial	TRUE	reported
rs143165055	T	C	T	C	-0.3035	0.00879021	0.04486	0.0969039	FALSE	FALSE	FALSE	finngen_R9_K11_IBD_STRICT	2	25396434	DTNB	0.752775	0.0279069	5034	371530	Inflammatory bowel disease	TRUE	reported	376564	2	25619303	0.0603	4.89779e-07	3301	prot-a-1964	Poly(A) RNA polymerase, mitochondrial	TRUE	reported
rs17765332	C	T	C	T	-0.1275	0.00878306	0.53831	0.503093	FALSE	FALSE	FALSE	finngen_R9_K11_IBD_STRICT	17	71110601	KCNJ2	0.593265	0.0164443	5034	371530	Inflammatory bowel disease	TRUE	reported	376564	17	69106742	0.0249	2.95121e-07	3301	prot-a-1964	Poly(A) RNA polymerase, mitochondrial	TRUE	reported
rs4656317	C	G	C	G	0.1502	0.0575795	0.2238	0.166869	FALSE	TRUE	FALSE	finngen_R9_K11_IBD_STRICT	1	161549329	FCGR3A	0.0103162	0.0224478	5034	371530	Inflammatory bowel disease	TRUE	reported	376564	1	161519119	0.031	1.25893e-06	3301	prot-a-1964	Poly(A) RNA polymerase, mitochondrial	TRUE	reported
rs575435	A	C	A	C	0.4191	-0.0293392	0.02278	0.0256445	FALSE	FALSE	FALSE	finngen_R9_K11_IBD_STRICT	13	21748572	FGF9	0.567752	0.0513493	5034	371530	Inflammatory bowel disease	TRUE	reported	376564	13	22322711	0.0818	2.95121e-07	3301	prot-a-1964	Poly(A) RNA polymerase, mitochondrial	TRUE	reported
rs7001071	G	A	G	A	-0.1787	0.00727173	0.11528	0.0464841	FALSE	FALSE	FALSE	finngen_R9_K11_IBD_STRICT	8	8509011	SGK223	0.853771	0.0394541	5034	371530	Inflammatory bowel disease	TRUE	reported	376564	8	8366521	0.0382	2.95121e-06	3301	prot-a-1964	Poly(A) RNA polymerase, mitochondrial	TRUE	reported
rs704	A	G	A	G	0.2435	0.0504697	0.46665	0.432416	FALSE	FALSE	FALSE	finngen_R9_K11_IBD_STRICT	17	28367840	CTB-96E2.2,SARM1,VTN	0.00228934	0.0165481	5034	371530	Inflammatory bowel disease	TRUE	reported	376564	17	26694861	0.0243	1.38038e-23	3301	prot-a-1964	Poly(A) RNA polymerase, mitochondrial	TRUE	reported
rs10512061	T	A	T	A	0.0846	0.0053505	0.1352	0.265017	FALSE	TRUE	FALSE	finngen_R9_K11_IBD_STRICT	9	76690621	PRUNE2	0.775043	0.0187222	5034	371530	Inflammatory bowel disease	TRUE	reported	376564	9	79305537	0.0185	4.83203e-06	10708	ebi-a-GCST90019404	Medium-chain specific acyl-CoA dehydrogenase, mitochondrial measurement	TRUE	reported
rs10754199	G	A	G	A	0.0619	0.0185655	0.6081	0.566083	FALSE	FALSE	FALSE	finngen_R9_K11_IBD_STRICT	1	196701709	CFH	0.260676	0.0165057	5034	371530	Inflammatory bowel disease	TRUE	reported	376564	1	196670839	0.0135	4.71998e-06	10708	ebi-a-GCST90019404	Medium-chain specific acyl-CoA dehydrogenase, mitochondrial measurement	TRUE	reported
rs117597696	A	G	A	G	-0.1541	0.0851384	0.0485	0.0246025	FALSE	FALSE	FALSE	finngen_R9_K11_IBD_STRICT	13	44929537	NUFIP1	0.126135	0.0556634	5034	371530	Inflammatory bowel disease	TRUE	reported	376564	13	45503672	0.0312	7.93999e-07	10708	ebi-a-GCST90019404	Medium-chain specific acyl-CoA dehydrogenase, mitochondrial measurement	TRUE	reported
rs12073910	A	C	A	C	-0.0781	0.0345389	0.7352	0.743678	FALSE	FALSE	FALSE	finngen_R9_K11_IBD_STRICT	1	76217513	ST6GALNAC3	0.0645253	0.0186845	5034	371530	Inflammatory bowel disease	TRUE	reported	376564	1	76683198	0.0144	6.12703e-08	10708	ebi-a-GCST90019404	Medium-chain specific acyl-CoA dehydrogenase, mitochondrial measurement	TRUE	reported
rs12443619	A	G	A	G	-0.0959	-0.00758604	0.1205	0.125477	FALSE	FALSE	FALSE	finngen_R9_K11_IBD_STRICT	16	25713374	HS3ST4	0.761544	0.024999	5034	371530	Inflammatory bowel disease	TRUE	reported	376564	16	25724695	0.0201	1.737e-06	10708	ebi-a-GCST90019404	Medium-chain specific acyl-CoA dehydrogenase, mitochondrial measurement	TRUE	reported
rs12566888	T	G	T	G	0.114	-0.113052	0.0893	0.0494611	FALSE	FALSE	FALSE	finngen_R9_K11_IBD_STRICT	1	156899255	PEAR1	0.00236233	0.0371829	5034	371530	Inflammatory bowel disease	TRUE	reported	376564	1	156869047	0.0219	2.00198e-07	10708	ebi-a-GCST90019404	Medium-chain specific acyl-CoA dehydrogenase, mitochondrial measurement	TRUE	reported
rs12958388	C	T	C	T	-0.0612	0.0166183	0.3909	0.288773	FALSE	FALSE	FALSE	finngen_R9_K11_IBD_STRICT	18	10421476	APCDD1	0.361676	0.0182183	5034	371530	Inflammatory bowel disease	TRUE	reported	376564	18	10421473	0.0131	3.25102e-06	10708	ebi-a-GCST90019404	Medium-chain specific acyl-CoA dehydrogenase, mitochondrial measurement	TRUE	reported
rs13263016	A	G	A	G	-0.1822	0.0507538	0.0284	0.0260032	FALSE	FALSE	FALSE	finngen_R9_K11_IBD_STRICT	8	95334458	C8orf37	0.341131	0.0533166	5034	371530	Inflammatory bowel disease	TRUE	reported	376564	8	96346686	0.0395	3.91697e-06	10708	ebi-a-GCST90019404	Medium-chain specific acyl-CoA dehydrogenase, mitochondrial measurement	TRUE	reported
rs141822955	C	T	C	T	0.3217	0.116445	0.0102	0.00940019	FALSE	FALSE	FALSE	finngen_R9_K11_IBD_STRICT	12	71548124	LGR5	0.199589	0.0907794	5034	371530	Inflammatory bowel disease	TRUE	reported	376564	12	71941904	0.0677	2.003e-06	10708	ebi-a-GCST90019404	Medium-chain specific acyl-CoA dehydrogenase, mitochondrial measurement	TRUE	reported
rs142339756	C	T	C	T	0.2649	0.157315	0.0135	0.00978901	FALSE	FALSE	FALSE	finngen_R9_K11_IBD_STRICT	7	27938215	JAZF1	0.0810868	0.0901825	5034	371530	Inflammatory bowel disease	TRUE	reported	376564	7	27977834	0.0576	4.29003e-06	10708	ebi-a-GCST90019404	Medium-chain specific acyl-CoA dehydrogenase, mitochondrial measurement	TRUE	reported
rs148769973	A	G	A	G	-0.2376	0.124256	0.0194	0.0092171	FALSE	FALSE	FALSE	finngen_R9_K11_IBD_STRICT	4	176782198	VEGFC	0.180794	0.0928455	5034	371530	Inflammatory bowel disease	TRUE	reported	376564	4	177703352	0.0515	3.91102e-06	10708	ebi-a-GCST90019404	Medium-chain specific acyl-CoA dehydrogenase, mitochondrial measurement	TRUE	reported
rs149556176	C	T	C	T	-0.4536	-0.21309	0.0174	0.00249283	FALSE	FALSE	FALSE	finngen_R9_K11_IBD_STRICT	1	74971148	LHX8	0.150231	0.148111	5034	371530	Inflammatory bowel disease	TRUE	reported	376564	1	75436832	0.0511	6.6558e-19	10708	ebi-a-GCST90019404	Medium-chain specific acyl-CoA dehydrogenase, mitochondrial measurement	TRUE	reported
rs190056349	T	A	T	A	0.2387	-0.0221299	0.0173	0.0639259	FALSE	TRUE	FALSE	finngen_R9_K11_IBD_STRICT	13	81921606	SPRY2	0.507176	0.0333663	5034	371530	Inflammatory bowel disease	TRUE	reported	376564	13	82495741	0.0507	2.53998e-06	10708	ebi-a-GCST90019404	Medium-chain specific acyl-CoA dehydrogenase, mitochondrial measurement	TRUE	reported
rs35871881	G	A	G	A	-0.074	0.0185938	0.226	0.230106	FALSE	FALSE	FALSE	finngen_R9_K11_IBD_STRICT	11	123485743	GRAMD1B	0.344628	0.0196748	5034	371530	Inflammatory bowel disease	TRUE	reported	376564	11	123356451	0.0153	1.344e-06	10708	ebi-a-GCST90019404	Medium-chain specific acyl-CoA dehydrogenase, mitochondrial measurement	TRUE	reported
rs392691	T	C	T	C	-0.5061	0.00680073	0.7023	0.747651	FALSE	FALSE	FALSE	finngen_R9_K11_IBD_STRICT	1	75631359	SLC44A5	0.720036	0.0189746	5034	371530	Inflammatory bowel disease	TRUE	reported	376564	1	76097044	0.013	1e-200	10708	ebi-a-GCST90019404	Medium-chain specific acyl-CoA dehydrogenase, mitochondrial measurement	TRUE	reported
rs56051014	G	T	G	T	-0.0944	0.00405566	0.1135	0.0725436	FALSE	FALSE	FALSE	finngen_R9_K11_IBD_STRICT	1	217901535	SPATA17	0.898123	0.0316766	5034	371530	Inflammatory bowel disease	TRUE	reported	376564	1	218074877	0.02	2.28602e-06	10708	ebi-a-GCST90019404	Medium-chain specific acyl-CoA dehydrogenase, mitochondrial measurement	TRUE	reported
rs572134	C	T	C	T	0.0855	-0.0111422	0.8645	0.913519	FALSE	FALSE	FALSE	finngen_R9_K11_IBD_STRICT	13	75225702	TBC1D4	0.704726	0.0294028	5034	371530	Inflammatory bowel disease	TRUE	reported	376564	13	75799838	0.0187	4.84295e-06	10708	ebi-a-GCST90019404	Medium-chain specific acyl-CoA dehydrogenase, mitochondrial measurement	TRUE	reported
rs72649565	A	C	A	C	0.162	0.00872994	0.0381	0.0677333	FALSE	FALSE	FALSE	finngen_R9_K11_IBD_STRICT	15	94034247	MCTP2	0.790866	0.0329201	5034	371530	Inflammatory bowel disease	TRUE	reported	376564	15	94577476	0.0341	2.01702e-06	10708	ebi-a-GCST90019404	Medium-chain specific acyl-CoA dehydrogenase, mitochondrial measurement	TRUE	reported
rs893522	C	A	C	A	0.122	-0.000648374	0.0906	0.0815319	FALSE	FALSE	FALSE	finngen_R9_K11_IBD_STRICT	3	165842830	BCHE	0.982791	0.0300585	5034	371530	Inflammatory bowel disease	TRUE	reported	376564	3	165560618	0.0219	2.59102e-08	10708	ebi-a-GCST90019404	Medium-chain specific acyl-CoA dehydrogenase, mitochondrial measurement	TRUE	reported
rs9997597	A	C	A	C	0.073	0.00778178	0.2837	0.320871	FALSE	FALSE	FALSE	finngen_R9_K11_IBD_STRICT	4	173881889	HAND2	0.659083	0.0176386	5034	371530	Inflammatory bowel disease	TRUE	reported	376564	4	174803040	0.0139	1.66399e-07	10708	ebi-a-GCST90019404	Medium-chain specific acyl-CoA dehydrogenase, mitochondrial measurement	TRUE	reported
rs10734281	C	G	C	G	-0.1707	0.0254868	0.87526	0.830814	FALSE	TRUE	FALSE	finngen_R9_K11_IBD_STRICT	11	19746829	NAV2	0.245024	0.0219238	5034	371530	Inflammatory bowel disease	TRUE	reported	376564	11	19768375	0.0372	4.57088e-06	3301	prot-a-1943	39S ribosomal protein L34, mitochondrial	TRUE	reported
rs138384783	G	C	G	C	-0.5299	-0.00480977	0.01494	0.0792357	FALSE	TRUE	FALSE	finngen_R9_K11_IBD_STRICT	6	60649133	AL356135.1	0.876912	0.0310537	5034	371530	Inflammatory bowel disease	TRUE	reported	376564	6	57616880	0.1106	1.65959e-06	3301	prot-a-1943	39S ribosomal protein L34, mitochondrial	TRUE	reported
rs144490208	T	G	T	G	-0.5536	0.174928	0.01449	0.00177538	FALSE	FALSE	FALSE	finngen_R9_K11_IBD_STRICT	16	79199283	WWOX	0.433173	0.223186	5034	371530	Inflammatory bowel disease	TRUE	reported	376564	16	79233180	0.1157	1.7378e-06	3301	prot-a-1943	39S ribosomal protein L34, mitochondrial	TRUE	reported
rs2319329	A	T	A	T	-0.1237	-0.00820408	0.31329	0.344514	FALSE	TRUE	FALSE	finngen_R9_K11_IBD_STRICT	3	147747201	ZIC1	0.634638	0.0172641	5034	371530	Inflammatory bowel disease	TRUE	reported	376564	3	147464988	0.0262	2.29087e-06	3301	prot-a-1943	39S ribosomal protein L34, mitochondrial	TRUE	reported
rs2754275	A	G	A	G	0.1787	0.0586567	0.11974	0.132228	FALSE	FALSE	FALSE	finngen_R9_K11_IBD_STRICT	6	87727519	AKIRIN2	0.0182499	0.0248491	5034	371530	Inflammatory bowel disease	TRUE	reported	376564	6	88437237	0.0384	3.23594e-06	3301	prot-a-1943	39S ribosomal protein L34, mitochondrial	TRUE	reported
rs5761606	T	G	T	G	-0.2298	0.0696165	0.08803	0.0531189	FALSE	FALSE	FALSE	finngen_R9_K11_IBD_STRICT	22	26567778	TPST2	0.0658628	0.0378483	5034	371530	Inflammatory bowel disease	TRUE	reported	376564	22	26963743	0.044	1.77828e-07	3301	prot-a-1943	39S ribosomal protein L34, mitochondrial	TRUE	reported
rs62143206	T	G	T	G	-0.1875	0.000886262	0.2131	0.198989	FALSE	FALSE	FALSE	finngen_R9_K11_IBD_STRICT	19	53822958	NLRP12	0.965647	0.0205782	5034	371530	Inflammatory bowel disease	TRUE	reported	376564	19	54326212	0.0299	3.54813e-10	3301	prot-a-1943	39S ribosomal protein L34, mitochondrial	TRUE	reported
rs72743662	C	G	C	G	-0.277	0.0787641	0.05059	0.019064	FALSE	TRUE	FALSE	finngen_R9_K11_IBD_STRICT	5	23870457	PRDM9	0.222949	0.0646283	5034	371530	Inflammatory bowel disease	TRUE	reported	376564	5	23870566	0.0601	3.98107e-06	3301	prot-a-1943	39S ribosomal protein L34, mitochondrial	TRUE	reported
rs10916742	T	C	T	C	0.1202	-0.0203447	0.61419	0.706947	FALSE	FALSE	FALSE	finngen_R9_K11_IBD_STRICT	1	20262205	VWA5B1	0.262825	0.0181691	5034	371530	Inflammatory bowel disease	TRUE	reported	376564	1	20588698	0.0254	2.23872e-06	3301	prot-a-64	Apoptosis-inducing factor 1, mitochondrial	TRUE	reported
rs1654667	T	C	T	C	-0.1203	0.0375482	0.60772	0.644569	FALSE	FALSE	FALSE	finngen_R9_K11_IBD_STRICT	19	54661652	LILRB4	0.0281592	0.0171058	5034	371530	Inflammatory bowel disease	TRUE	reported	376564	19	55173103	0.0256	2.5704e-06	3301	prot-a-64	Apoptosis-inducing factor 1, mitochondrial	TRUE	reported
rs2236306	C	G	A	G	0.1519	-0.513317	0.20591	3.16297e-05	TRUE	TRUE	FALSE	finngen_R9_K11_IBD_STRICT	14	22843666	MMP14	0.691901	1.29535	5034	371530	Inflammatory bowel disease	TRUE	reported	376564	14	23312875	0.0321	2.13796e-06	3301	prot-a-64	Apoptosis-inducing factor 1, mitochondrial	TRUE	reported
rs2705765	C	A	C	A	-0.1434	0.00601824	0.78663	0.859372	FALSE	FALSE	FALSE	finngen_R9_K11_IBD_STRICT	2	47662389	MSH6	0.798892	0.0236212	5034	371530	Inflammatory bowel disease	TRUE	reported	376564	2	47889528	0.0306	2.81838e-06	3301	prot-a-64	Apoptosis-inducing factor 1, mitochondrial	TRUE	reported
rs704	A	G	A	G	0.118	0.0504697	0.46665	0.432416	FALSE	FALSE	FALSE	finngen_R9_K11_IBD_STRICT	17	28367840	CTB-96E2.2,SARM1,VTN	0.00228934	0.0165481	5034	371530	Inflammatory bowel disease	TRUE	reported	376564	17	26694861	0.0246	1.62181e-06	3301	prot-a-64	Apoptosis-inducing factor 1, mitochondrial	TRUE	reported
rs7701813	A	C	A	C	0.1323	-0.00381303	0.25945	0.254015	FALSE	FALSE	FALSE	finngen_R9_K11_IBD_STRICT	5	76957939	CRHBP	0.840638	0.018963	5034	371530	Inflammatory bowel disease	TRUE	reported	376564	5	76253764	0.0289	4.7863e-06	3301	prot-a-64	Apoptosis-inducing factor 1, mitochondrial	TRUE	reported
rs1092362	C	G	C	G	-0.1293	-0.0102878	0.73446	0.798268	FALSE	TRUE	FALSE	finngen_R9_K11_IBD_STRICT	15	62449951	TLN2	0.617693	0.0206119	5034	371530	Inflammatory bowel disease	TRUE	reported	376564	15	62742150	0.0283	4.7863e-06	3301	prot-a-2653	Protein SCO1 homolog, mitochondrial	TRUE	reported
rs114240012	C	G	C	G	-0.5404	-0.0119844	0.01215	0.00631874	FALSE	TRUE	FALSE	finngen_R9_K11_IBD_STRICT	8	144647745	ARHGAP39	0.907515	0.103159	5034	371530	Inflammatory bowel disease	TRUE	reported	376564	8	145873130	0.1117	1.31826e-06	3301	prot-a-2653	Protein SCO1 homolog, mitochondrial	TRUE	reported
rs117133307	G	C	G	C	0.5025	0.153284	0.01513	0.0131744	FALSE	TRUE	FALSE	finngen_R9_K11_IBD_STRICT	18	39636947	CELF4	0.0479115	0.0774883	5034	371530	Inflammatory bowel disease	TRUE	reported	376564	18	37216911	0.1022	8.91251e-07	3301	prot-a-2653	Protein SCO1 homolog, mitochondrial	TRUE	reported
rs138638365	A	G	A	G	0.2693	-0.0163712	0.04931	0.034156	FALSE	FALSE	FALSE	finngen_R9_K11_IBD_STRICT	13	26889221	GPR12	0.715394	0.0448991	5034	371530	Inflammatory bowel disease	TRUE	reported	376564	13	27463358	0.058	3.38844e-06	3301	prot-a-2653	Protein SCO1 homolog, mitochondrial	TRUE	reported
rs1432132	G	A	G	A	-0.1263	-0.0265983	0.47603	0.523603	FALSE	FALSE	FALSE	finngen_R9_K11_IBD_STRICT	15	26983257	GABRG3	0.106583	0.0164824	5034	371530	Inflammatory bowel disease	TRUE	reported	376564	15	27228404	0.0269	2.69153e-06	3301	prot-a-2653	Protein SCO1 homolog, mitochondrial	TRUE	reported
rs35125029	A	G	A	G	-0.1155	-0.0062055	0.38442	0.326725	FALSE	FALSE	FALSE	finngen_R9_K11_IBD_STRICT	2	143504088	ARHGAP15	0.722783	0.017493	5034	371530	Inflammatory bowel disease	TRUE	reported	376564	2	144261657	0.0253	4.89779e-06	3301	prot-a-2653	Protein SCO1 homolog, mitochondrial	TRUE	reported
rs3846990	T	C	T	C	0.1875	-0.0526634	0.11214	0.0577723	FALSE	FALSE	FALSE	finngen_R9_K11_IBD_STRICT	7	20198691	MACC1	0.126049	0.0344235	5034	371530	Inflammatory bowel disease	TRUE	reported	376564	7	20238314	0.0397	2.29087e-06	3301	prot-a-2653	Protein SCO1 homolog, mitochondrial	TRUE	reported
rs4637823	C	A	C	A	0.1443	-0.0243577	0.79045	0.784755	FALSE	FALSE	FALSE	finngen_R9_K11_IBD_STRICT	8	34026179	DUSP26	0.22529	0.0200875	5034	371530	Inflammatory bowel disease	TRUE	reported	376564	8	33883697	0.0302	1.7378e-06	3301	prot-a-2653	Protein SCO1 homolog, mitochondrial	TRUE	reported
rs4935392	C	A	C	A	-0.1273	0.0145127	0.27505	0.216683	FALSE	FALSE	FALSE	finngen_R9_K11_IBD_STRICT	10	53140693	MBL2	0.470298	0.0201008	5034	371530	Inflammatory bowel disease	TRUE	reported	376564	10	54900453	0.0274	3.31131e-06	3301	prot-a-2653	Protein SCO1 homolog, mitochondrial	TRUE	reported
rs7618673	G	T	G	T	-0.1236	-0.00674067	0.54424	0.559835	FALSE	FALSE	FALSE	finngen_R9_K11_IBD_STRICT	3	140376142	CLSTN2	0.684625	0.0165961	5034	371530	Inflammatory bowel disease	TRUE	reported	376564	3	140094984	0.0257	1.51356e-06	3301	prot-a-2653	Protein SCO1 homolog, mitochondrial	TRUE	reported
rs79268659	C	T	C	T	0.2704	0.0622445	0.04616	0.0164433	FALSE	FALSE	FALSE	finngen_R9_K11_IBD_STRICT	7	46439969	IGFBP3	0.349301	0.0665043	5034	371530	Inflammatory bowel disease	TRUE	reported	376564	7	46479567	0.0577	2.75423e-06	3301	prot-a-2653	Protein SCO1 homolog, mitochondrial	TRUE	reported
rs10942654	T	C	T	C	0.5061	0.0558161	0.01293	0.0154718	FALSE	FALSE	FALSE	finngen_R9_K11_IBD_STRICT	5	73378191	FOXD1	0.414247	0.0683649	5034	371530	Inflammatory bowel disease	TRUE	reported	376564	5	72674018	0.1101	4.2658e-06	3301	prot-a-2776	Essential MCU regulator, mitochondrial	TRUE	reported
rs115544538	A	G	A	G	0.5192	-0.0804381	0.01787	0.0143542	FALSE	FALSE	FALSE	finngen_R9_K11_IBD_STRICT	2	121902488	TSN	0.235468	0.0678006	5034	371530	Inflammatory bowel disease	TRUE	reported	376564	2	122660064	0.1002	2.18776e-07	3301	prot-a-2776	Essential MCU regulator, mitochondrial	TRUE	reported
rs12991954	C	T	C	T	-0.1138	0.0331008	0.52072	0.633152	FALSE	FALSE	FALSE	finngen_R9_K11_IBD_STRICT	2	214153809	SPAG16	0.0525872	0.0170773	5034	371530	Inflammatory bowel disease	TRUE	reported	376564	2	215018533	0.0244	2.95121e-06	3301	prot-a-2776	Essential MCU regulator, mitochondrial	TRUE	reported
rs140191656	A	T	A	T	0.3717	-0.035698	0.02616	0.0350023	FALSE	TRUE	FALSE	finngen_R9_K11_IBD_STRICT	1	39912063	MYCL	0.418325	0.0441081	5034	371530	Inflammatory bowel disease	TRUE	reported	376564	1	40377735	0.0804	3.71535e-06	3301	prot-a-2776	Essential MCU regulator, mitochondrial	TRUE	reported
rs150934091	T	C	T	C	-0.6529	-0.0956516	0.01006	0.00306268	FALSE	FALSE	FALSE	finngen_R9_K11_IBD_STRICT	6	150362969	IYD	0.524377	0.150251	5034	371530	Inflammatory bowel disease	TRUE	reported	376564	6	150684105	0.1388	2.51189e-06	3301	prot-a-2776	Essential MCU regulator, mitochondrial	TRUE	reported
rs2371161	C	T	C	T	0.1242	0.0158745	0.63444	0.623103	FALSE	FALSE	FALSE	finngen_R9_K11_IBD_STRICT	3	27896675	EOMES	0.347808	0.0169084	5034	371530	Inflammatory bowel disease	TRUE	reported	376564	3	27938166	0.0265	2.69153e-06	3301	prot-a-2776	Essential MCU regulator, mitochondrial	TRUE	reported
rs6014408	C	T	C	T	0.1261	-0.0183494	0.38526	0.325603	FALSE	FALSE	FALSE	finngen_R9_K11_IBD_STRICT	20	55505681	CBLN4	0.298252	0.0176404	5034	371530	Inflammatory bowel disease	TRUE	reported	376564	20	54122219	0.0261	1.28825e-06	3301	prot-a-2776	Essential MCU regulator, mitochondrial	TRUE	reported
rs61861662	T	C	T	C	0.1164	0.000610987	0.49561	0.525016	FALSE	FALSE	FALSE	finngen_R9_K11_IBD_STRICT	10	130534363	GLRX3	0.970444	0.0164903	5034	371530	Inflammatory bowel disease	TRUE	reported	376564	10	132332627	0.0246	2.23872e-06	3301	prot-a-2776	Essential MCU regulator, mitochondrial	TRUE	reported
rs72853077	G	A	G	A	0.2033	0.0732917	0.08276	0.0436174	FALSE	FALSE	FALSE	finngen_R9_K11_IBD_STRICT	11	10754151	CTR9	0.0787753	0.0416942	5034	371530	Inflammatory bowel disease	TRUE	reported	376564	11	10775698	0.0445	4.89779e-06	3301	prot-a-2776	Essential MCU regulator, mitochondrial	TRUE	reported
rs779865	A	C	A	C	-0.1328	-0.000156163	0.72857	0.679184	FALSE	FALSE	FALSE	finngen_R9_K11_IBD_STRICT	3	7411345	GRM7	0.992943	0.0176565	5034	371530	Inflammatory bowel disease	TRUE	reported	376564	3	7453032	0.0284	2.81838e-06	3301	prot-a-2776	Essential MCU regulator, mitochondrial	TRUE	reported
rs7865934	T	C	T	C	-0.1972	-0.0357909	0.10388	0.1107	FALSE	FALSE	FALSE	finngen_R9_K11_IBD_STRICT	9	32876934	TMEM215	0.168402	0.0259852	5034	371530	Inflammatory bowel disease	TRUE	reported	376564	9	32876932	0.0425	3.38844e-06	3301	prot-a-2776	Essential MCU regulator, mitochondrial	TRUE	reported
rs78720493	A	G	A	G	-0.2695	0.00162945	0.04962	0.0541277	FALSE	FALSE	FALSE	finngen_R9_K11_IBD_STRICT	7	133339959	EXOC4	0.964545	0.0366575	5034	371530	Inflammatory bowel disease	TRUE	reported	376564	7	133024713	0.0586	4.16869e-06	3301	prot-a-2776	Essential MCU regulator, mitochondrial	TRUE	reported
rs78776214	G	T	G	T	0.2032	-0.0268762	0.10547	0.158861	FALSE	FALSE	FALSE	finngen_R9_K11_IBD_STRICT	3	177809946	KCNMB2	0.229113	0.0223476	5034	371530	Inflammatory bowel disease	TRUE	reported	376564	3	177527734	0.0416	1e-06	3301	prot-a-2776	Essential MCU regulator, mitochondrial	TRUE	reported
rs10976820	C	A	C	A	-0.4033	0.0966835	0.02066	0.0158061	FALSE	FALSE	FALSE	finngen_R9_K11_IBD_STRICT	9	826973	DMRT1	0.164	0.0694694	5034	371530	Inflammatory bowel disease	TRUE	reported	376564	9	826973	0.0869	3.46737e-06	3301	prot-a-1969	Mitochondrial ubiquitin ligase activator of NFKB 1	TRUE	reported
rs11906233	A	G	A	G	-0.2163	0.0273764	0.11563	0.185831	FALSE	FALSE	FALSE	finngen_R9_K11_IBD_STRICT	20	51780646	SALL4	0.200671	0.0213938	5034	371530	Inflammatory bowel disease	TRUE	reported	376564	20	50397185	0.0395	4.46684e-08	3301	prot-a-1969	Mitochondrial ubiquitin ligase activator of NFKB 1	TRUE	reported
rs13103186	T	G	T	G	-0.1658	0.0268103	0.1486	0.189484	FALSE	FALSE	FALSE	finngen_R9_K11_IBD_STRICT	4	139606522	SETD7	0.209854	0.0213804	5034	371530	Inflammatory bowel disease	TRUE	reported	376564	4	140527676	0.0356	3.31131e-06	3301	prot-a-1969	Mitochondrial ubiquitin ligase activator of NFKB 1	TRUE	reported
rs1409338	G	A	G	A	0.1288	0.0112851	0.71115	0.776005	FALSE	FALSE	FALSE	finngen_R9_K11_IBD_STRICT	10	19938338	PLXDC2	0.565562	0.0196399	5034	371530	Inflammatory bowel disease	TRUE	reported	376564	10	20227267	0.0275	2.95121e-06	3301	prot-a-1969	Mitochondrial ubiquitin ligase activator of NFKB 1	TRUE	reported
rs145616941	C	T	C	T	-0.3659	-0.00490785	0.03105	0.102487	FALSE	FALSE	FALSE	finngen_R9_K11_IBD_STRICT	1	85547673	DDAH1	0.856935	0.0272239	5034	371530	Inflammatory bowel disease	TRUE	reported	376564	1	86013356	0.0767	1.8197e-06	3301	prot-a-1969	Mitochondrial ubiquitin ligase activator of NFKB 1	TRUE	reported
rs147338254	A	G	A	G	-0.3368	0.00146971	0.03392	0.0117506	FALSE	FALSE	FALSE	finngen_R9_K11_IBD_STRICT	9	135717442	KCNT1	0.98495	0.0779122	5034	371530	Inflammatory bowel disease	TRUE	reported	376564	9	138609288	0.0735	4.57088e-06	3301	prot-a-1969	Mitochondrial ubiquitin ligase activator of NFKB 1	TRUE	reported
rs1887593	A	G	A	G	0.13	0.010679	0.24467	0.30916	FALSE	FALSE	FALSE	finngen_R9_K11_IBD_STRICT	13	68481278	KLHL1	0.548794	0.0178111	5034	371530	Inflammatory bowel disease	TRUE	reported	376564	13	69055410	0.028	3.38844e-06	3301	prot-a-1969	Mitochondrial ubiquitin ligase activator of NFKB 1	TRUE	reported
rs192456067	T	C	T	C	0.3679	-0.0575328	0.03745	0.0209895	FALSE	FALSE	FALSE	finngen_R9_K11_IBD_STRICT	5	103634369	NUDT12	0.311979	0.0569024	5034	371530	Inflammatory bowel disease	TRUE	reported	376564	5	102970070	0.0692	1.04713e-07	3301	prot-a-1969	Mitochondrial ubiquitin ligase activator of NFKB 1	TRUE	reported
rs2683297	C	T	C	T	-0.1206	0.000968435	0.51405	0.567888	FALSE	FALSE	FALSE	finngen_R9_K11_IBD_STRICT	8	19219244	SH2D4A	0.953502	0.0166084	5034	371530	Inflammatory bowel disease	TRUE	reported	376564	8	19076754	0.0256	2.45471e-06	3301	prot-a-1969	Mitochondrial ubiquitin ligase activator of NFKB 1	TRUE	reported
rs56262228	A	G	A	G	-0.2562	0.00688902	0.05455	0.0306026	FALSE	FALSE	FALSE	finngen_R9_K11_IBD_STRICT	5	170266854	LCP2	0.885861	0.0479927	5034	371530	Inflammatory bowel disease	TRUE	reported	376564	5	169693858	0.0544	2.39883e-06	3301	prot-a-1969	Mitochondrial ubiquitin ligase activator of NFKB 1	TRUE	reported
rs62090603	A	G	A	G	-0.2314	0.0215958	0.06874	0.0753862	FALSE	FALSE	FALSE	finngen_R9_K11_IBD_STRICT	18	44835000	SETBP1	0.49287	0.0314921	5034	371530	Inflammatory bowel disease	TRUE	reported	376564	18	42414965	0.0496	3.0903e-06	3301	prot-a-1969	Mitochondrial ubiquitin ligase activator of NFKB 1	TRUE	reported
rs10994557	A	T	A	T	-0.2444	-0.0367508	0.06018	0.108944	FALSE	TRUE	FALSE	finngen_R9_K11_IBD_STRICT	10	60878953	RHOBTB1	0.15906	0.026097	5034	371530	Inflammatory bowel disease	TRUE	reported	376564	10	62638711	0.0531	4.0738e-06	3301	prot-a-1944	39S ribosomal protein L52, mitochondrial	TRUE	reported
rs1148103	G	C	G	C	-0.1807	-0.00137754	0.11262	0.104437	FALSE	TRUE	FALSE	finngen_R9_K11_IBD_STRICT	11	123591898	GRAMD1B	0.959217	0.0269387	5034	371530	Inflammatory bowel disease	TRUE	reported	376564	11	123462606	0.0395	4.89779e-06	3301	prot-a-1944	39S ribosomal protein L52, mitochondrial	TRUE	reported
rs11564001	G	T	G	T	-0.1667	0.0110751	0.13483	0.145309	FALSE	FALSE	FALSE	finngen_R9_K11_IBD_STRICT	7	27315495	EVX1	0.635313	0.0233523	5034	371530	Inflammatory bowel disease	TRUE	reported	376564	7	27355114	0.0356	2.88403e-06	3301	prot-a-1944	39S ribosomal protein L52, mitochondrial	TRUE	reported
rs12686718	G	C	G	C	-0.2539	0.0153165	0.05529	0.108824	FALSE	TRUE	FALSE	finngen_R9_K11_IBD_STRICT	9	16230900	C9orf92	0.564069	0.0265539	5034	371530	Inflammatory bowel disease	TRUE	reported	376564	9	16230898	0.0551	4.16869e-06	3301	prot-a-1944	39S ribosomal protein L52, mitochondrial	TRUE	reported
rs1536158	A	G	A	G	0.2095	-0.00786607	0.08805	0.113078	FALSE	FALSE	FALSE	finngen_R9_K11_IBD_STRICT	1	117061080	TTF2	0.761558	0.0259233	5034	371530	Inflammatory bowel disease	TRUE	reported	376564	1	117603702	0.0456	4.46684e-06	3301	prot-a-1944	39S ribosomal protein L52, mitochondrial	TRUE	reported
rs17292372	G	A	G	A	-0.1746	-0.0188296	0.12405	0.12745	FALSE	FALSE	FALSE	finngen_R9_K11_IBD_STRICT	9	81421990	TLE1	0.441432	0.024461	5034	371530	Inflammatory bowel disease	TRUE	reported	376564	9	84036905	0.0378	3.89045e-06	3301	prot-a-1944	39S ribosomal protein L52, mitochondrial	TRUE	reported
rs62155070	G	A	G	A	-0.1275	-0.0257254	0.2742	0.253355	FALSE	FALSE	FALSE	finngen_R9_K11_IBD_STRICT	2	101649645	MAP4K4	0.172646	0.0188637	5034	371530	Inflammatory bowel disease	TRUE	reported	376564	2	102266107	0.0279	4.89779e-06	3301	prot-a-1944	39S ribosomal protein L52, mitochondrial	TRUE	reported
rs7315280	G	A	G	A	0.2011	-0.00210657	0.11397	0.0941621	FALSE	FALSE	FALSE	finngen_R9_K11_IBD_STRICT	12	116883133	HRK	0.940752	0.0283428	5034	371530	Inflammatory bowel disease	TRUE	reported	376564	12	117320938	0.0391	2.75423e-07	3301	prot-a-1944	39S ribosomal protein L52, mitochondrial	TRUE	reported
rs75045996	A	G	A	G	-0.1677	-0.0241374	0.14797	0.113903	FALSE	FALSE	FALSE	finngen_R9_K11_IBD_STRICT	7	46285715	IGFBP3	0.347076	0.0256705	5034	371530	Inflammatory bowel disease	TRUE	reported	376564	7	46325313	0.0355	2.29087e-06	3301	prot-a-1944	39S ribosomal protein L52, mitochondrial	TRUE	reported
rs7590676	C	T	C	T	0.1272	0.0435601	0.28728	0.282011	FALSE	FALSE	FALSE	finngen_R9_K11_IBD_STRICT	2	153992428	GALNT13	0.0180144	0.0184162	5034	371530	Inflammatory bowel disease	TRUE	reported	376564	2	154848941	0.0273	3.31131e-06	3301	prot-a-1944	39S ribosomal protein L52, mitochondrial	TRUE	reported
rs11002589	G	T	G	T	0.3158	-0.0383144	0.03385	0.0151861	FALSE	FALSE	FALSE	finngen_R9_K11_IBD_STRICT	10	78517168	RPS24	0.565061	0.0665941	5034	371530	Inflammatory bowel disease	TRUE	reported	376564	10	80276925	0.0687	4.2658e-06	3301	prot-a-992	Persulfide dioxygenase ETHE1, mitochondrial	TRUE	reported
rs11135789	T	C	T	C	-0.1323	-0.0313618	0.6449	0.662774	FALSE	FALSE	FALSE	finngen_R9_K11_IBD_STRICT	8	22021096	NPM2	0.0745332	0.0175861	5034	371530	Inflammatory bowel disease	TRUE	reported	376564	8	21878607	0.0267	7.58578e-07	3301	prot-a-992	Persulfide dioxygenase ETHE1, mitochondrial	TRUE	reported
rs11788279	C	T	C	T	0.1835	-0.0283478	0.13127	0.114282	FALSE	FALSE	FALSE	finngen_R9_K11_IBD_STRICT	9	93868959	BARX1	0.267814	0.0255822	5034	371530	Inflammatory bowel disease	TRUE	reported	376564	9	96631241	0.037	7.07946e-07	3301	prot-a-992	Persulfide dioxygenase ETHE1, mitochondrial	TRUE	reported
rs139157918	C	T	C	T	0.3801	0.0180339	0.03048	0.0113453	FALSE	FALSE	FALSE	finngen_R9_K11_IBD_STRICT	4	131147702	PCDH10	0.819019	0.0788169	5034	371530	Inflammatory bowel disease	TRUE	reported	376564	4	132068857	0.075	4.0738e-07	3301	prot-a-992	Persulfide dioxygenase ETHE1, mitochondrial	TRUE	reported
rs143172994	A	G	A	G	-0.4654	-0.0175431	0.02038	0.0259754	FALSE	FALSE	FALSE	finngen_R9_K11_IBD_STRICT	1	22331284	ZBTB40	0.73399	0.0516242	5034	371530	Inflammatory bowel disease	TRUE	reported	376564	1	22657777	0.0968	1.51356e-06	3301	prot-a-992	Persulfide dioxygenase ETHE1, mitochondrial	TRUE	reported
rs150967873	G	A	G	A	0.3918	0.024913	0.02592	0.0338304	FALSE	FALSE	FALSE	finngen_R9_K11_IBD_STRICT	2	183797582	NUP35	0.591743	0.0464524	5034	371530	Inflammatory bowel disease	TRUE	reported	376564	2	184662309	0.0827	2.13796e-06	3301	prot-a-992	Persulfide dioxygenase ETHE1, mitochondrial	TRUE	reported
rs2731674	G	T	G	T	-0.1792	-0.0263281	0.75301	0.73549	FALSE	FALSE	FALSE	finngen_R9_K11_IBD_STRICT	5	177412889	GRK6	0.159526	0.0187167	5034	371530	Inflammatory bowel disease	TRUE	reported	376564	5	176839890	0.0281	1.90546e-10	3301	prot-a-992	Persulfide dioxygenase ETHE1, mitochondrial	TRUE	reported
rs2945390	C	T	C	T	-0.1149	-0.00282174	0.41176	0.400607	FALSE	FALSE	FALSE	finngen_R9_K11_IBD_STRICT	17	27550097	KSR1	0.866368	0.0167688	5034	371530	Inflammatory bowel disease	TRUE	reported	376564	17	25877123	0.025	4.16869e-06	3301	prot-a-992	Persulfide dioxygenase ETHE1, mitochondrial	TRUE	reported
rs35870858	C	G	C	G	-0.2081	0.0346397	0.08137	0.0865916	FALSE	TRUE	FALSE	finngen_R9_K11_IBD_STRICT	7	48156556	ABCA13	0.244346	0.0297543	5034	371530	Inflammatory bowel disease	TRUE	reported	376564	7	48196153	0.0454	4.57088e-06	3301	prot-a-992	Persulfide dioxygenase ETHE1, mitochondrial	TRUE	reported
rs3775298	G	A	G	A	-0.1759	0.0280488	0.51335	0.581443	FALSE	FALSE	FALSE	finngen_R9_K11_IBD_STRICT	4	186229324	KLKB1	0.0914808	0.0166202	5034	371530	Inflammatory bowel disease	TRUE	reported	376564	4	187150478	0.0246	9.33254e-13	3301	prot-a-992	Persulfide dioxygenase ETHE1, mitochondrial	TRUE	reported
rs55892843	T	G	T	G	0.1392	0.00535432	0.40028	0.345856	FALSE	FALSE	FALSE	finngen_R9_K11_IBD_STRICT	19	9245844	OR7E24	0.760023	0.0175292	5034	371530	Inflammatory bowel disease	TRUE	reported	376564	19	9356520	0.0278	5.24807e-07	3301	prot-a-992	Persulfide dioxygenase ETHE1, mitochondrial	TRUE	reported
rs59123177	A	G	A	G	0.1379	0.00826434	0.35103	0.287409	FALSE	FALSE	FALSE	finngen_R9_K11_IBD_STRICT	3	186673485	HRG	0.649624	0.018192	5034	371530	Inflammatory bowel disease	TRUE	reported	376564	3	186391274	0.0257	7.94328e-08	3301	prot-a-992	Persulfide dioxygenase ETHE1, mitochondrial	TRUE	reported
rs7643396	G	T	G	T	-0.3857	0.0418091	0.02694	0.0206457	FALSE	FALSE	FALSE	finngen_R9_K11_IBD_STRICT	3	79775070	ROBO1	0.479961	0.0591892	5034	371530	Inflammatory bowel disease	TRUE	reported	376564	3	79824220	0.08	1.41254e-06	3301	prot-a-992	Persulfide dioxygenase ETHE1, mitochondrial	TRUE	reported
rs8055509	C	T	C	T	0.135	-0.0286622	0.27165	0.177771	FALSE	FALSE	FALSE	finngen_R9_K11_IBD_STRICT	16	77865141	VAT1L	0.179517	0.021354	5034	371530	Inflammatory bowel disease	TRUE	reported	376564	16	77899038	0.0288	2.75423e-06	3301	prot-a-992	Persulfide dioxygenase ETHE1, mitochondrial	TRUE	reported
rs11025367	C	T	C	T	0.1668	-0.00773161	0.14384	0.188451	FALSE	FALSE	FALSE	finngen_R9_K11_IBD_STRICT	11	20069104	NAV2	0.713421	0.0210518	5034	371530	Inflammatory bowel disease	TRUE	reported	376564	11	20090650	0.0361	3.80189e-06	3301	prot-a-2526	Oligoribonuclease, mitochondrial	TRUE	reported
rs112838128	A	C	A	C	0.2346	-0.0195269	0.07657	0.174961	FALSE	FALSE	FALSE	finngen_R9_K11_IBD_STRICT	3	125738415	OSBPL11	0.375281	0.0220239	5034	371530	Inflammatory bowel disease	TRUE	reported	376564	3	125457258	0.0505	3.31131e-06	3301	prot-a-2526	Oligoribonuclease, mitochondrial	TRUE	reported
rs148294894	T	C	T	C	-0.3895	-0.026241	0.02362	0.0426991	FALSE	FALSE	FALSE	finngen_R9_K11_IBD_STRICT	14	71442709	SIPA1L1	0.515359	0.0403389	5034	371530	Inflammatory bowel disease	TRUE	reported	376564	14	71909426	0.0814	1.69824e-06	3301	prot-a-2526	Oligoribonuclease, mitochondrial	TRUE	reported
rs190518022	C	G	C	G	0.5348	-0.0144353	0.01622	0.0100649	FALSE	TRUE	FALSE	finngen_R9_K11_IBD_STRICT	7	139690569	HIPK2	0.862021	0.0830559	5034	371530	Inflammatory bowel disease	TRUE	reported	376564	7	139375315	0.1134	2.39883e-06	3301	prot-a-2526	Oligoribonuclease, mitochondrial	TRUE	reported
rs4608937	G	A	G	A	0.1227	0.0349421	0.68678	0.751485	FALSE	FALSE	FALSE	finngen_R9_K11_IBD_STRICT	5	178083570	FAM153C	0.0649741	0.0189344	5034	371530	Inflammatory bowel disease	TRUE	reported	376564	5	177510571	0.0266	3.98107e-06	3301	prot-a-2526	Oligoribonuclease, mitochondrial	TRUE	reported
rs4822928	A	G	A	G	0.2902	0.0116781	0.04093	0.053187	FALSE	FALSE	FALSE	finngen_R9_K11_IBD_STRICT	22	27693739	MN1	0.751377	0.0368597	5034	371530	Inflammatory bowel disease	TRUE	reported	376564	22	28089737	0.0626	3.63078e-06	3301	prot-a-2526	Oligoribonuclease, mitochondrial	TRUE	reported
rs61900292	T	C	T	C	0.1225	0.00609575	0.47035	0.480528	FALSE	FALSE	FALSE	finngen_R9_K11_IBD_STRICT	11	110877684	ARHGAP20	0.711962	0.0165098	5034	371530	Inflammatory bowel disease	TRUE	reported	376564	11	110748408	0.025	1e-06	3301	prot-a-2526	Oligoribonuclease, mitochondrial	TRUE	reported
rs6695899	T	G	T	G	-0.1152	0.0414213	0.45541	0.446626	FALSE	FALSE	FALSE	finngen_R9_K11_IBD_STRICT	1	153243185	LOR	0.0124822	0.0165804	5034	371530	Inflammatory bowel disease	TRUE	reported	376564	1	153215661	0.0246	2.88403e-06	3301	prot-a-2526	Oligoribonuclease, mitochondrial	TRUE	reported
rs71566312	C	T	C	T	0.3176	-0.0553627	0.03878	0.0546978	FALSE	FALSE	FALSE	finngen_R9_K11_IBD_STRICT	6	100015940	MCHR2	0.119264	0.0355374	5034	371530	Inflammatory bowel disease	TRUE	reported	376564	6	100463816	0.0661	1.58489e-06	3301	prot-a-2526	Oligoribonuclease, mitochondrial	TRUE	reported
rs76546182	G	C	G	C	-0.6251	0.00380998	0.01028	0.0257584	FALSE	TRUE	FALSE	finngen_R9_K11_IBD_STRICT	5	24926708	CDH10	0.941616	0.0520208	5034	371530	Inflammatory bowel disease	TRUE	reported	376564	5	24926817	0.1241	4.7863e-07	3301	prot-a-2526	Oligoribonuclease, mitochondrial	TRUE	reported
rs79706936	G	A	G	A	0.5157	0.080113	0.01765	0.0113692	FALSE	FALSE	FALSE	finngen_R9_K11_IBD_STRICT	2	34989786	CRIM1	0.324891	0.081378	5034	371530	Inflammatory bowel disease	TRUE	reported	376564	2	35214853	0.1059	1.12202e-06	3301	prot-a-2526	Oligoribonuclease, mitochondrial	TRUE	reported
rs945456	G	C	G	C	-0.1434	0.00980047	0.44275	0.49609	FALSE	TRUE	TRUE	finngen_R9_K11_IBD_STRICT	14	95222622	CLMN	0.551261	0.0164472	5034	371530	Inflammatory bowel disease	TRUE	reported	376564	14	95688959	0.0253	1.44544e-08	3301	prot-a-2526	Oligoribonuclease, mitochondrial	TRUE	reported
rs11060323	C	T	C	T	0.2373	-0.0205798	0.07682	0.110034	FALSE	FALSE	FALSE	finngen_R9_K11_IBD_STRICT	12	129405452	TMEM132D	0.434294	0.0263215	5034	371530	Inflammatory bowel disease	TRUE	reported	376564	12	129889997	0.0506	2.81838e-06	3301	prot-a-3015	Transmembrane protein 70, mitochondrial	TRUE	reported
rs112139503	A	G	A	G	0.2901	0.0361194	0.0473	0.0295439	FALSE	FALSE	FALSE	finngen_R9_K11_IBD_STRICT	5	124474506	ZNF608	0.467446	0.0497073	5034	371530	Inflammatory bowel disease	TRUE	reported	376564	5	123810199	0.063	4.16869e-06	3301	prot-a-3015	Transmembrane protein 70, mitochondrial	TRUE	reported
rs117510516	T	C	T	C	-0.4794	0.0282354	0.01737	0.00378091	FALSE	FALSE	FALSE	finngen_R9_K11_IBD_STRICT	7	32115158	PDE1C	0.837808	0.137936	5034	371530	Inflammatory bowel disease	TRUE	reported	376564	7	32154770	0.1004	1.8197e-06	3301	prot-a-3015	Transmembrane protein 70, mitochondrial	TRUE	reported
rs4310923	T	C	T	C	0.1211	-0.0290956	0.64168	0.687811	FALSE	FALSE	FALSE	finngen_R9_K11_IBD_STRICT	17	80413707	ENDOV	0.102526	0.0178202	5034	371530	Inflammatory bowel disease	TRUE	reported	376564	17	78387507	0.0262	3.89045e-06	3301	prot-a-3015	Transmembrane protein 70, mitochondrial	TRUE	reported
rs521146	T	G	T	G	-0.1173	0.00285199	0.50925	0.525129	FALSE	FALSE	FALSE	finngen_R9_K11_IBD_STRICT	3	196975676	PIGZ	0.862949	0.0165217	5034	371530	Inflammatory bowel disease	TRUE	reported	376564	3	196702547	0.0255	4.16869e-06	3301	prot-a-3015	Transmembrane protein 70, mitochondrial	TRUE	reported
rs6049745	T	C	T	C	0.1234	-0.0199822	0.65982	0.598069	FALSE	FALSE	FALSE	finngen_R9_K11_IBD_STRICT	20	24507534	SYNDIG1	0.234446	0.0168061	5034	371530	Inflammatory bowel disease	TRUE	reported	376564	20	24488170	0.0262	2.45471e-06	3301	prot-a-3015	Transmembrane protein 70, mitochondrial	TRUE	reported
rs67993513	G	A	G	A	0.1698	0.0193418	0.15291	0.178223	FALSE	FALSE	FALSE	finngen_R9_K11_IBD_STRICT	7	52911849	POM121L12	0.372057	0.0216684	5034	371530	Inflammatory bowel disease	TRUE	reported	376564	7	52979542	0.0344	7.76247e-07	3301	prot-a-3015	Transmembrane protein 70, mitochondrial	TRUE	reported
rs75800589	A	G	A	G	0.1644	-0.0299293	0.14964	0.128326	FALSE	FALSE	FALSE	finngen_R9_K11_IBD_STRICT	4	110297544	ENPEP	0.219002	0.0243489	5034	371530	Inflammatory bowel disease	TRUE	reported	376564	4	111218700	0.0357	4.16869e-06	3301	prot-a-3015	Transmembrane protein 70, mitochondrial	TRUE	reported
rs78188333	A	G	A	G	-0.449	0.127529	0.0183	0.0235073	FALSE	FALSE	FALSE	finngen_R9_K11_IBD_STRICT	12	24311130	SOX5	0.0265155	0.0574823	5034	371530	Inflammatory bowel disease	TRUE	reported	376564	12	24464064	0.0976	4.2658e-06	3301	prot-a-3015	Transmembrane protein 70, mitochondrial	TRUE	reported
rs11066914	T	G	T	G	0.1296	-0.0119839	0.33866	0.276679	FALSE	FALSE	FALSE	finngen_R9_K11_IBD_STRICT	12	114054323	RBM19	0.513531	0.0183423	5034	371530	Inflammatory bowel disease	TRUE	reported	376564	12	114492128	0.026	5.88844e-07	3301	prot-a-1572	Iron-sulfur cluster assembly enzyme ISCU, mitochondrial	TRUE	reported
rs140955547	T	C	T	C	0.5035	0.0901704	0.01626	0.0100824	FALSE	FALSE	FALSE	finngen_R9_K11_IBD_STRICT	1	224133620	FBXO28	0.299069	0.0868332	5034	371530	Inflammatory bowel disease	TRUE	reported	376564	1	224321322	0.1064	2.23872e-06	3301	prot-a-1572	Iron-sulfur cluster assembly enzyme ISCU, mitochondrial	TRUE	reported
rs2581891	T	C	T	C	-0.119	-0.0141343	0.44373	0.384671	FALSE	FALSE	FALSE	finngen_R9_K11_IBD_STRICT	3	29773412	RBMS3	0.401274	0.0168396	5034	371530	Inflammatory bowel disease	TRUE	reported	376564	3	29814903	0.0256	3.23594e-06	3301	prot-a-1572	Iron-sulfur cluster assembly enzyme ISCU, mitochondrial	TRUE	reported
rs62143197	A	G	A	G	0.1508	0.00226879	0.22311	0.191103	FALSE	FALSE	FALSE	finngen_R9_K11_IBD_STRICT	19	53817462	NLRP12	0.91394	0.0209938	5034	371530	Inflammatory bowel disease	TRUE	reported	376564	19	54320716	0.0304	6.76083e-07	3301	prot-a-1572	Iron-sulfur cluster assembly enzyme ISCU, mitochondrial	TRUE	reported
rs62468040	T	C	T	C	0.4004	0.0228963	0.02457	0.0335226	FALSE	FALSE	FALSE	finngen_R9_K11_IBD_STRICT	7	114072332	PPP1R3A	0.622237	0.0464728	5034	371530	Inflammatory bowel disease	TRUE	reported	376564	7	113712387	0.0812	8.12831e-07	3301	prot-a-1572	Iron-sulfur cluster assembly enzyme ISCU, mitochondrial	TRUE	reported
rs6733928	C	A	C	A	-0.1213	-0.00833836	0.37602	0.489106	FALSE	FALSE	FALSE	finngen_R9_K11_IBD_STRICT	2	236948708	COPS8	0.614844	0.0165716	5034	371530	Inflammatory bowel disease	TRUE	reported	376564	2	237857351	0.0257	2.39883e-06	3301	prot-a-1572	Iron-sulfur cluster assembly enzyme ISCU, mitochondrial	TRUE	reported
rs6762287	A	C	A	C	0.2123	0.0909365	0.91718	0.00531148	FALSE	FALSE	FALSE	finngen_R9_K11_IBD_STRICT	3	114861721	ZBTB20	0.440172	0.117808	5034	371530	Inflammatory bowel disease	TRUE	reported	376564	3	114580568	0.0452	2.63027e-06	3301	prot-a-1572	Iron-sulfur cluster assembly enzyme ISCU, mitochondrial	TRUE	reported
rs7100115	G	A	G	A	0.472	-0.0114614	0.01512	0.00800154	FALSE	FALSE	FALSE	finngen_R9_K11_IBD_STRICT	10	89348154	LIPA	0.90068	0.0918365	5034	371530	Inflammatory bowel disease	TRUE	reported	376564	10	91107911	0.1	2.34423e-06	3301	prot-a-1572	Iron-sulfur cluster assembly enzyme ISCU, mitochondrial	TRUE	reported
rs77425280	C	T	C	T	0.3426	-0.00660659	0.03385	0.0178253	FALSE	FALSE	FALSE	finngen_R9_K11_IBD_STRICT	20	33346153	CDK5RAP1	0.915633	0.0623637	5034	371530	Inflammatory bowel disease	TRUE	reported	376564	20	31933959	0.0726	2.39883e-06	3301	prot-a-1572	Iron-sulfur cluster assembly enzyme ISCU, mitochondrial	TRUE	reported
rs870171	T	G	T	G	0.1382	-0.00551517	0.2835	0.21884	FALSE	FALSE	FALSE	finngen_R9_K11_IBD_STRICT	1	3426240	PRDM16	0.78191	0.0199225	5034	371530	Inflammatory bowel disease	TRUE	reported	376564	1	3342804	0.0272	3.98107e-07	3301	prot-a-1572	Iron-sulfur cluster assembly enzyme ISCU, mitochondrial	TRUE	reported
rs956006	T	C	T	C	0.122	0.00842345	0.3353	0.394545	FALSE	FALSE	FALSE	finngen_R9_K11_IBD_STRICT	15	62516340	TLN2	0.619038	0.0169413	5034	371530	Inflammatory bowel disease	TRUE	reported	376564	15	62808539	0.0262	3.23594e-06	3301	prot-a-1572	Iron-sulfur cluster assembly enzyme ISCU, mitochondrial	TRUE	reported
rs11086556	G	A	G	A	-0.4757	-0.00180365	0.08272	0.0601309	FALSE	FALSE	FALSE	finngen_R9_K11_IBD_STRICT	20	38341570	BPI	0.958398	0.0345761	5034	371530	Inflammatory bowel disease	TRUE	reported	376564	20	36969972	0.0449	3.46737e-26	3301	prot-a-1970	Mitochondrial ubiquitin ligase activator of NFKB 1	TRUE	reported
rs116187520	G	A	G	A	-0.328	0.0342558	0.03417	0.022778	FALSE	FALSE	FALSE	finngen_R9_K11_IBD_STRICT	5	162099201	GABRG2	0.542492	0.0562446	5034	371530	Inflammatory bowel disease	TRUE	reported	376564	5	161526207	0.0707	3.54813e-06	3301	prot-a-1970	Mitochondrial ubiquitin ligase activator of NFKB 1	TRUE	reported
rs117442179	C	T	C	T	0.2987	0.0697713	0.04454	0.0678565	FALSE	FALSE	FALSE	finngen_R9_K11_IBD_STRICT	16	22929910	HS3ST2	0.039049	0.0338094	5034	371530	Inflammatory bowel disease	TRUE	reported	376564	16	22941231	0.0652	4.57088e-06	3301	prot-a-1970	Mitochondrial ubiquitin ligase activator of NFKB 1	TRUE	reported
rs117999420	A	G	A	G	-0.4728	-0.0179904	0.01967	0.0232118	FALSE	FALSE	FALSE	finngen_R9_K11_IBD_STRICT	20	23534586	CST9L	0.743509	0.0549812	5034	371530	Inflammatory bowel disease	TRUE	reported	376564	20	23515223	0.0969	1.07152e-06	3301	prot-a-1970	Mitochondrial ubiquitin ligase activator of NFKB 1	TRUE	reported
rs144058211	G	A	G	A	0.3518	0.0441575	0.03435	0.0206431	FALSE	FALSE	FALSE	finngen_R9_K11_IBD_STRICT	1	108519528	FAM102B	0.460742	0.0598644	5034	371530	Inflammatory bowel disease	TRUE	reported	376564	1	109062150	0.0747	2.45471e-06	3301	prot-a-1970	Mitochondrial ubiquitin ligase activator of NFKB 1	TRUE	reported
rs1529778	G	C	G	C	-0.4072	0.0550775	0.97135	0.978577	FALSE	TRUE	FALSE	finngen_R9_K11_IBD_STRICT	15	94404734	MCTP2	0.320313	0.0554202	5034	371530	Inflammatory bowel disease	TRUE	reported	376564	15	94947963	0.0772	1.34896e-07	3301	prot-a-1970	Mitochondrial ubiquitin ligase activator of NFKB 1	TRUE	reported
rs1755981	C	G	C	G	-0.1271	0.00979935	0.38573	0.389323	FALSE	TRUE	FALSE	finngen_R9_K11_IBD_STRICT	9	90913837	SYK	0.561288	0.0168684	5034	371530	Inflammatory bowel disease	TRUE	reported	376564	9	93676119	0.0256	7.07946e-07	3301	prot-a-1970	Mitochondrial ubiquitin ligase activator of NFKB 1	TRUE	reported
rs7281389	G	A	G	A	0.1654	-0.0428906	0.14443	0.106855	FALSE	FALSE	FALSE	finngen_R9_K11_IBD_STRICT	21	37340417	DYRK1A	0.10143	0.0261854	5034	371530	Inflammatory bowel disease	TRUE	reported	376564	21	38712719	0.0349	2.13796e-06	3301	prot-a-1970	Mitochondrial ubiquitin ligase activator of NFKB 1	TRUE	reported
rs72862948	C	T	C	T	-0.3461	0.0610747	0.02757	0.0288738	FALSE	FALSE	FALSE	finngen_R9_K11_IBD_STRICT	2	150900191	RBM43	0.229159	0.0507886	5034	371530	Inflammatory bowel disease	TRUE	reported	376564	2	151756705	0.0743	3.23594e-06	3301	prot-a-1970	Mitochondrial ubiquitin ligase activator of NFKB 1	TRUE	reported
rs737090	G	T	G	T	-0.1335	0.000111498	0.53195	0.471504	FALSE	FALSE	FALSE	finngen_R9_K11_IBD_STRICT	20	38380982	LBP	0.994664	0.0166709	5034	371530	Inflammatory bowel disease	TRUE	reported	376564	20	37009624	0.0247	6.60693e-08	3301	prot-a-1970	Mitochondrial ubiquitin ligase activator of NFKB 1	TRUE	reported
rs77915249	A	G	A	G	0.2204	-0.0105368	0.07806	0.0766843	FALSE	FALSE	FALSE	finngen_R9_K11_IBD_STRICT	8	79489519	STMN2	0.731961	0.0307627	5034	371530	Inflammatory bowel disease	TRUE	reported	376564	8	80401754	0.0475	3.38844e-06	3301	prot-a-1970	Mitochondrial ubiquitin ligase activator of NFKB 1	TRUE	reported
rs783033	G	A	G	A	0.1205	0.00801199	0.65731	0.689333	FALSE	FALSE	FALSE	finngen_R9_K11_IBD_STRICT	15	31132571	TRPM1	0.650967	0.0177092	5034	371530	Inflammatory bowel disease	TRUE	reported	376564	15	31424774	0.0263	4.57088e-06	3301	prot-a-1970	Mitochondrial ubiquitin ligase activator of NFKB 1	TRUE	reported
rs9695361	C	T	C	T	0.1297	-0.0140649	0.27512	0.292959	FALSE	FALSE	FALSE	finngen_R9_K11_IBD_STRICT	9	78768782	PSAT1	0.437862	0.0181293	5034	371530	Inflammatory bowel disease	TRUE	reported	376564	9	81383698	0.0283	4.57088e-06	3301	prot-a-1970	Mitochondrial ubiquitin ligase activator of NFKB 1	TRUE	reported
rs11122522	A	G	A	G	0.4218	0.0718422	0.02359	0.00746281	FALSE	FALSE	FALSE	finngen_R9_K11_IBD_STRICT	1	230485302	PGBD5	0.473607	0.100251	5034	371530	Inflammatory bowel disease	TRUE	reported	376564	1	230621048	0.0893	2.34423e-06	3301	prot-a-1953	Mitochondrial peptide methionine sulfoxide reductase	TRUE	reported
rs113925099	T	C	T	C	0.6266	-0.190615	0.01297	0.00119293	FALSE	FALSE	FALSE	finngen_R9_K11_IBD_STRICT	6	50436355	RP11-397G17.1	0.387039	0.220364	5034	371530	Inflammatory bowel disease	TRUE	reported	376564	6	50404068	0.1174	9.54993e-08	3301	prot-a-1953	Mitochondrial peptide methionine sulfoxide reductase	TRUE	reported
rs114328345	C	T	C	T	0.3814	0.164648	0.02559	0.0180919	FALSE	FALSE	FALSE	finngen_R9_K11_IBD_STRICT	4	22209622	ADGRA3	0.0147323	0.0675092	5034	371530	Inflammatory bowel disease	TRUE	reported	376564	4	22211245	0.0835	4.89779e-06	3301	prot-a-1953	Mitochondrial peptide methionine sulfoxide reductase	TRUE	reported
rs7019550	A	T	A	T	0.136	0.00738716	0.25638	0.18682	FALSE	TRUE	FALSE	finngen_R9_K11_IBD_STRICT	9	13811395	NFIB	0.727009	0.0211602	5034	371530	Inflammatory bowel disease	TRUE	reported	376564	9	13811394	0.0292	3.31131e-06	3301	prot-a-1953	Mitochondrial peptide methionine sulfoxide reductase	TRUE	reported
rs72626596	T	C	T	C	0.3213	0.0522721	0.04026	0.0197413	FALSE	FALSE	FALSE	finngen_R9_K11_IBD_STRICT	20	57008864	BMP7	0.388276	0.0605879	5034	371530	Inflammatory bowel disease	TRUE	reported	376564	20	55583920	0.0652	8.12831e-07	3301	prot-a-1953	Mitochondrial peptide methionine sulfoxide reductase	TRUE	reported
rs72687152	C	T	C	T	0.2768	-0.0784959	0.04576	0.0289023	FALSE	FALSE	FALSE	finngen_R9_K11_IBD_STRICT	14	51060106	TRIM9	0.0969215	0.0472878	5034	371530	Inflammatory bowel disease	TRUE	reported	376564	14	51526824	0.0598	3.63078e-06	3301	prot-a-1953	Mitochondrial peptide methionine sulfoxide reductase	TRUE	reported
rs74908415	G	A	G	A	0.5376	0.00149831	0.01298	0.0109313	FALSE	FALSE	FALSE	finngen_R9_K11_IBD_STRICT	2	176299456	MTX2	0.984957	0.0794645	5034	371530	Inflammatory bowel disease	TRUE	reported	376564	2	177164184	0.1155	3.23594e-06	3301	prot-a-1953	Mitochondrial peptide methionine sulfoxide reductase	TRUE	reported
rs78234825	G	A	G	A	-0.1285	-0.0207503	0.42872	0.389506	FALSE	FALSE	FALSE	finngen_R9_K11_IBD_STRICT	14	24015550	DHRS4L2	0.230797	0.0173163	5034	371530	Inflammatory bowel disease	TRUE	reported	376564	14	24484759	0.0273	2.51189e-06	3301	prot-a-1953	Mitochondrial peptide methionine sulfoxide reductase	TRUE	reported
rs78995203	T	C	T	C	-0.2535	0.0327496	0.05847	0.0647532	FALSE	FALSE	FALSE	finngen_R9_K11_IBD_STRICT	11	119846348	NECTIN1	0.339138	0.0342616	5034	371530	Inflammatory bowel disease	TRUE	reported	376564	11	119717057	0.0554	4.67735e-06	3301	prot-a-1953	Mitochondrial peptide methionine sulfoxide reductase	TRUE	reported
rs79671946	T	C	T	C	0.3598	-0.0415015	0.03045	0.0370734	FALSE	FALSE	FALSE	finngen_R9_K11_IBD_STRICT	5	2624052	IRX2	0.331309	0.0427199	5034	371530	Inflammatory bowel disease	TRUE	reported	376564	5	2624166	0.0743	1.25893e-06	3301	prot-a-1953	Mitochondrial peptide methionine sulfoxide reductase	TRUE	reported
rs11132300	T	G	T	G	0.1059	0.043617	0.0877	0.0632738	FALSE	FALSE	FALSE	finngen_R9_K11_IBD_STRICT	4	185348559	SNX25	0.204693	0.0343902	5034	371530	Inflammatory bowel disease	TRUE	reported	376564	4	186269713	0.0225	2.48599e-06	10708	ebi-a-GCST90019467	GrpE protein homolog 1, mitochondrial measurement	TRUE	reported
rs11941492	T	C	T	C	-0.0743	-0.0419468	0.2324	0.170523	FALSE	FALSE	FALSE	finngen_R9_K11_IBD_STRICT	4	55112043	KDR	0.0568748	0.0220278	5034	371530	Inflammatory bowel disease	TRUE	reported	376564	4	55978210	0.0153	1.262e-06	10708	ebi-a-GCST90019467	GrpE protein homolog 1, mitochondrial measurement	TRUE	reported
rs12566888	T	G	T	G	0.1173	-0.113052	0.0893	0.0494611	FALSE	FALSE	FALSE	finngen_R9_K11_IBD_STRICT	1	156899255	PEAR1	0.00236233	0.0371829	5034	371530	Inflammatory bowel disease	TRUE	reported	376564	1	156869047	0.0219	8.25905e-08	10708	ebi-a-GCST90019467	GrpE protein homolog 1, mitochondrial measurement	TRUE	reported
rs13263016	A	G	A	G	-0.2032	0.0507538	0.0284	0.0260032	FALSE	FALSE	FALSE	finngen_R9_K11_IBD_STRICT	8	95334458	C8orf37	0.341131	0.0533166	5034	371530	Inflammatory bowel disease	TRUE	reported	376564	8	96346686	0.0394	2.48102e-07	10708	ebi-a-GCST90019467	GrpE protein homolog 1, mitochondrial measurement	TRUE	reported
rs1354034	C	T	C	T	0.0843	-0.00967006	0.6003	0.702901	FALSE	FALSE	FALSE	finngen_R9_K11_IBD_STRICT	3	56815721	ARHGEF3	0.592767	0.0180806	5034	371530	Inflammatory bowel disease	TRUE	reported	376564	3	56849749	0.0128	4.80176e-11	10708	ebi-a-GCST90019467	GrpE protein homolog 1, mitochondrial measurement	TRUE	reported
rs139218851	C	T	C	T	-0.2534	0.0866311	0.0204	0.0432249	FALSE	FALSE	FALSE	finngen_R9_K11_IBD_STRICT	14	62705206	KCNH5	0.0430646	0.0428213	5034	371530	Inflammatory bowel disease	TRUE	reported	376564	14	63171924	0.0504	5.03501e-07	10708	ebi-a-GCST90019467	GrpE protein homolog 1, mitochondrial measurement	TRUE	reported
rs35121814	T	C	T	C	-0.0838	-0.0376835	0.1646	0.203371	FALSE	FALSE	FALSE	finngen_R9_K11_IBD_STRICT	6	32625515	HLA-DQA1	0.0623362	0.0202176	5034	371530	Inflammatory bowel disease	TRUE	reported	376564	6	32593292	0.0171	9.683e-07	10708	ebi-a-GCST90019467	GrpE protein homolog 1, mitochondrial measurement	TRUE	reported
rs4878639	C	T	C	T	0.0678	0.017502	0.2789	0.24023	FALSE	FALSE	FALSE	finngen_R9_K11_IBD_STRICT	9	36099402	RECK	0.365894	0.0193565	5034	371530	Inflammatory bowel disease	TRUE	reported	376564	9	36099399	0.014	1.38701e-06	10708	ebi-a-GCST90019467	GrpE protein homolog 1, mitochondrial measurement	TRUE	reported
rs56659624	C	G	C	G	-0.2663	0.00978354	0.0908	0.133864	FALSE	TRUE	FALSE	finngen_R9_K11_IBD_STRICT	4	7067650	GRPEL1	0.686387	0.0242309	5034	371530	Inflammatory bowel disease	TRUE	reported	376564	4	7069377	0.0219	4.38834e-34	10708	ebi-a-GCST90019467	GrpE protein homolog 1, mitochondrial measurement	TRUE	reported
rs74057564	T	C	T	C	-0.1269	-0.00993702	0.0584	0.0713795	FALSE	FALSE	FALSE	finngen_R9_K11_IBD_STRICT	14	61904030	SYT16	0.75525	0.0318777	5034	371530	Inflammatory bowel disease	TRUE	reported	376564	14	62370748	0.0269	2.35001e-06	10708	ebi-a-GCST90019467	GrpE protein homolog 1, mitochondrial measurement	TRUE	reported
rs78521737	A	G	A	G	-0.274	-0.112117	0.0144	0.00361684	FALSE	FALSE	FALSE	finngen_R9_K11_IBD_STRICT	4	161297334	FSTL5	0.399048	0.132947	5034	371530	Inflammatory bowel disease	TRUE	reported	376564	4	162218486	0.0578	2.117e-06	10708	ebi-a-GCST90019467	GrpE protein homolog 1, mitochondrial measurement	TRUE	reported
rs111476850	A	G	A	G	-0.2543	-0.0148156	0.06217	0.0808324	FALSE	FALSE	FALSE	finngen_R9_K11_IBD_STRICT	7	54008844	VSTM2A	0.623899	0.0302154	5034	371530	Inflammatory bowel disease	TRUE	reported	376564	7	54076537	0.0519	9.33254e-07	3301	prot-a-896	Calcium uptake protein 3, mitochondrial	TRUE	reported
rs11899858	T	A	T	A	-0.1274	-0.00910466	0.5066	0.569934	FALSE	TRUE	TRUE	finngen_R9_K11_IBD_STRICT	2	153055477	ARL6IP6	0.5852	0.0166811	5034	371530	Inflammatory bowel disease	TRUE	reported	376564	2	153911991	0.0256	6.30957e-07	3301	prot-a-896	Calcium uptake protein 3, mitochondrial	TRUE	reported
rs12791308	C	T	C	T	0.2619	0.0132	0.05744	0.05797	FALSE	FALSE	FALSE	finngen_R9_K11_IBD_STRICT	11	6385084	SMPD1	0.712051	0.0357624	5034	371530	Inflammatory bowel disease	TRUE	reported	376564	11	6406314	0.0531	8.12831e-07	3301	prot-a-896	Calcium uptake protein 3, mitochondrial	TRUE	reported
rs12822389	C	T	C	T	-0.148	-0.0374118	0.17708	0.102472	FALSE	FALSE	FALSE	finngen_R9_K11_IBD_STRICT	12	131156351	ADGRD1	0.161247	0.0267058	5034	371530	Inflammatory bowel disease	TRUE	reported	376564	12	131640896	0.0322	4.16869e-06	3301	prot-a-896	Calcium uptake protein 3, mitochondrial	TRUE	reported
rs13057366	C	G	C	G	0.1991	-0.0394507	0.09816	0.102731	FALSE	TRUE	FALSE	finngen_R9_K11_IBD_STRICT	22	43566493	EFCAB6	0.14063	0.0267744	5034	371530	Inflammatory bowel disease	TRUE	reported	376564	22	43962373	0.0426	2.95121e-06	3301	prot-a-896	Calcium uptake protein 3, mitochondrial	TRUE	reported
rs1352513	T	C	T	C	-0.1211	0.0150373	0.36619	0.385677	FALSE	FALSE	FALSE	finngen_R9_K11_IBD_STRICT	2	36028603	CRIM1	0.37544	0.0169658	5034	371530	Inflammatory bowel disease	TRUE	reported	376564	2	36255746	0.0259	2.95121e-06	3301	prot-a-896	Calcium uptake protein 3, mitochondrial	TRUE	reported
rs137882096	T	C	T	C	0.2966	-0.0229041	0.04773	0.0510825	FALSE	FALSE	FALSE	finngen_R9_K11_IBD_STRICT	10	20768002	NEBL	0.534287	0.0368544	5034	371530	Inflammatory bowel disease	TRUE	reported	376564	10	21056931	0.0625	2.0893e-06	3301	prot-a-896	Calcium uptake protein 3, mitochondrial	TRUE	reported
rs146366077	C	T	C	T	-0.4179	-0.0600927	0.02436	0.00662629	FALSE	FALSE	FALSE	finngen_R9_K11_IBD_STRICT	12	103798897	NT5DC3	0.550241	0.100591	5034	371530	Inflammatory bowel disease	TRUE	reported	376564	12	104192675	0.0869	1.51356e-06	3301	prot-a-896	Calcium uptake protein 3, mitochondrial	TRUE	reported
rs148240286	C	T	C	T	-0.2941	0.0655775	0.05105	0.0788768	FALSE	FALSE	FALSE	finngen_R9_K11_IBD_STRICT	22	19193303	CLTCL1	0.0371091	0.0314586	5034	371530	Inflammatory bowel disease	TRUE	reported	376564	22	19180815	0.0627	2.75423e-06	3301	prot-a-896	Calcium uptake protein 3, mitochondrial	TRUE	reported
rs34004637	A	G	A	G	-0.1183	0.0109243	0.44633	0.433395	FALSE	FALSE	FALSE	finngen_R9_K11_IBD_STRICT	4	31365425	PCDH7	0.510604	0.0166048	5034	371530	Inflammatory bowel disease	TRUE	reported	376564	4	31367047	0.0252	2.75423e-06	3301	prot-a-896	Calcium uptake protein 3, mitochondrial	TRUE	reported
rs355936	C	T	C	T	0.2237	-0.0295455	0.0702	0.0913756	FALSE	FALSE	FALSE	finngen_R9_K11_IBD_STRICT	16	66607215	CMTM3	0.295697	0.0282541	5034	371530	Inflammatory bowel disease	TRUE	reported	376564	16	66641118	0.0486	4.2658e-06	3301	prot-a-896	Calcium uptake protein 3, mitochondrial	TRUE	reported
rs4527404	C	G	C	G	0.1244	0.0135439	0.40559	0.429971	FALSE	TRUE	TRUE	finngen_R9_K11_IBD_STRICT	3	22004246	ZNF385D	0.415372	0.016629	5034	371530	Inflammatory bowel disease	TRUE	reported	376564	3	22045738	0.0257	1.25893e-06	3301	prot-a-896	Calcium uptake protein 3, mitochondrial	TRUE	reported
rs62336604	G	A	G	A	-0.1953	-0.001069	0.09655	0.0538245	FALSE	FALSE	FALSE	finngen_R9_K11_IBD_STRICT	4	183157076	WWC2	0.976637	0.0365036	5034	371530	Inflammatory bowel disease	TRUE	reported	376564	4	184078229	0.0426	4.46684e-06	3301	prot-a-896	Calcium uptake protein 3, mitochondrial	TRUE	reported
rs6830019	T	A	T	A	0.3539	0.0574607	0.03037	0.0206686	FALSE	TRUE	FALSE	finngen_R9_K11_IBD_STRICT	4	3082156	HTT	0.332935	0.0593469	5034	371530	Inflammatory bowel disease	TRUE	reported	376564	4	3083883	0.071	6.16595e-07	3301	prot-a-896	Calcium uptake protein 3, mitochondrial	TRUE	reported
rs7221257	A	G	A	G	0.2378	0.0103809	0.06918	0.0586273	FALSE	FALSE	FALSE	finngen_R9_K11_IBD_STRICT	17	6220135	WSCD1	0.769065	0.0353575	5034	371530	Inflammatory bowel disease	TRUE	reported	376564	17	6123455	0.0512	3.46737e-06	3301	prot-a-896	Calcium uptake protein 3, mitochondrial	TRUE	reported
rs78843487	A	C	A	C	-0.2826	0.0117189	0.04861	0.0260912	FALSE	FALSE	FALSE	finngen_R9_K11_IBD_STRICT	10	4422788	AKR1E2	0.821647	0.0519852	5034	371530	Inflammatory bowel disease	TRUE	reported	376564	10	4464980	0.0595	2.04174e-06	3301	prot-a-896	Calcium uptake protein 3, mitochondrial	TRUE	reported
rs79146746	A	G	A	G	0.574	0.11464	0.01228	0.0108901	FALSE	FALSE	FALSE	finngen_R9_K11_IBD_STRICT	7	31070917	ADCYAP1R1	0.169357	0.0834187	5034	371530	Inflammatory bowel disease	TRUE	reported	376564	7	31110532	0.1145	5.37032e-07	3301	prot-a-896	Calcium uptake protein 3, mitochondrial	TRUE	reported
rs80331736	G	A	G	A	0.5324	-0.0126702	0.01339	0.00853462	FALSE	FALSE	FALSE	finngen_R9_K11_IBD_STRICT	7	144011401	OR6B1	0.888075	0.0900256	5034	371530	Inflammatory bowel disease	TRUE	reported	376564	7	143708494	0.1163	4.67735e-06	3301	prot-a-896	Calcium uptake protein 3, mitochondrial	TRUE	reported
rs11162113	C	T	C	T	0.1516	0.0270056	0.19397	0.225044	FALSE	FALSE	FALSE	finngen_R9_K11_IBD_STRICT	1	76283842	ST6GALNAC3	0.173067	0.0198219	5034	371530	Inflammatory bowel disease	TRUE	reported	376564	1	76749527	0.0316	1.65959e-06	3301	prot-a-1945	Ribosome-recycling factor, mitochondrial	TRUE	reported
rs114805763	T	C	T	C	-0.4547	0.090133	0.01759	0.0154734	FALSE	FALSE	FALSE	finngen_R9_K11_IBD_STRICT	5	58763246	RAB3C	0.193325	0.0692902	5034	371530	Inflammatory bowel disease	TRUE	reported	376564	5	58059073	0.0955	1.90546e-06	3301	prot-a-1945	Ribosome-recycling factor, mitochondrial	TRUE	reported
rs147867176	T	A	T	A	-0.4608	-0.011394	0.02033	0.00974503	FALSE	TRUE	FALSE	finngen_R9_K11_IBD_STRICT	6	168706142	SMOC2	0.892655	0.0844336	5034	371530	Inflammatory bowel disease	TRUE	reported	376564	6	169106376	0.0945	1.07152e-06	3301	prot-a-1945	Ribosome-recycling factor, mitochondrial	TRUE	reported
rs189007590	T	C	T	C	-0.4569	0.0809194	0.01911	0.0244441	FALSE	FALSE	FALSE	finngen_R9_K11_IBD_STRICT	12	126720879	RP4-809F18.1	0.148243	0.05597	5034	371530	Inflammatory bowel disease	TRUE	reported	376564	12	127205425	0.0976	2.88403e-06	3301	prot-a-1945	Ribosome-recycling factor, mitochondrial	TRUE	reported
rs2671130	T	G	T	G	-0.1184	0.00420934	0.55794	0.586165	FALSE	FALSE	FALSE	finngen_R9_K11_IBD_STRICT	7	56630856	AC118758.1	0.801396	0.0167342	5034	371530	Inflammatory bowel disease	TRUE	reported	376564	7	56698549	0.0252	2.75423e-06	3301	prot-a-1945	Ribosome-recycling factor, mitochondrial	TRUE	reported
rs28711872	T	C	T	C	-0.1184	0.0176088	0.52631	0.573521	FALSE	FALSE	FALSE	finngen_R9_K11_IBD_STRICT	17	6072992	WSCD1	0.289918	0.0166387	5034	371530	Inflammatory bowel disease	TRUE	reported	376564	17	5976312	0.0258	4.2658e-06	3301	prot-a-1945	Ribosome-recycling factor, mitochondrial	TRUE	reported
rs55793412	C	T	C	T	0.2424	0.0496127	0.08784	0.101361	FALSE	FALSE	FALSE	finngen_R9_K11_IBD_STRICT	15	77117164	PEAK1	0.0745212	0.0278191	5034	371530	Inflammatory bowel disease	TRUE	reported	376564	15	77409506	0.0442	4.16869e-08	3301	prot-a-1945	Ribosome-recycling factor, mitochondrial	TRUE	reported
rs577811888	G	A	G	A	-0.4161	0.0219437	0.02614	0.0480825	FALSE	FALSE	FALSE	finngen_R9_K11_IBD_STRICT	3	68078809	FAM19A1	0.571926	0.0388235	5034	371530	Inflammatory bowel disease	TRUE	reported	376564	3	68127959	0.0806	2.45471e-07	3301	prot-a-1945	Ribosome-recycling factor, mitochondrial	TRUE	reported
rs76184585	G	A	G	A	-0.3136	0.0168565	0.0356	0.0274572	FALSE	FALSE	FALSE	finngen_R9_K11_IBD_STRICT	8	23461856	ENTPD4	0.739215	0.0506366	5034	371530	Inflammatory bowel disease	TRUE	reported	376564	8	23319369	0.0676	3.54813e-06	3301	prot-a-1945	Ribosome-recycling factor, mitochondrial	TRUE	reported
rs887464	T	C	T	C	-0.118	-0.025568	0.45626	0.459279	FALSE	FALSE	FALSE	finngen_R9_K11_IBD_STRICT	6	31178143	POU5F1	0.120119	0.0164501	5034	371530	Inflammatory bowel disease	TRUE	reported	376564	6	31145920	0.0249	2.0893e-06	3301	prot-a-1945	Ribosome-recycling factor, mitochondrial	TRUE	reported
rs111823183	T	C	T	C	-0.2938	-0.0290615	0.04822	0.036378	FALSE	FALSE	FALSE	finngen_R9_K11_IBD_STRICT	10	97258112	ARHGAP19,ARHGAP19-SLIT1	0.506728	0.0437712	5034	371530	Inflammatory bowel disease	TRUE	reported	376564	10	99017869	0.0639	4.36516e-06	3301	prot-a-1941	39S ribosomal protein L32, mitochondrial	TRUE	reported
rs17804371	C	G	C	G	0.1175	0.0118957	0.5377	0.514898	FALSE	TRUE	TRUE	finngen_R9_K11_IBD_STRICT	16	6164386	RBFOX1	0.469922	0.0164622	5034	371530	Inflammatory bowel disease	TRUE	reported	376564	16	6214387	0.0254	3.63078e-06	3301	prot-a-1941	39S ribosomal protein L32, mitochondrial	TRUE	reported
rs61978300	T	C	T	C	0.4494	-0.082585	0.01854	0.00456933	FALSE	FALSE	FALSE	finngen_R9_K11_IBD_STRICT	14	78464255	NRXN3	0.489322	0.119448	5034	371530	Inflammatory bowel disease	TRUE	reported	376564	14	78930598	0.0962	2.95121e-06	3301	prot-a-1941	39S ribosomal protein L32, mitochondrial	TRUE	reported
rs6827019	A	G	A	G	-0.152	0.00136392	0.18189	0.176998	FALSE	FALSE	FALSE	finngen_R9_K11_IBD_STRICT	4	48504782	FRYL	0.949496	0.0215334	5034	371530	Inflammatory bowel disease	TRUE	reported	376564	4	48506799	0.0319	1.86209e-06	3301	prot-a-1941	39S ribosomal protein L32, mitochondrial	TRUE	reported
rs71520685	G	A	G	A	-0.2779	-0.0100889	0.04594	0.0478023	FALSE	FALSE	FALSE	finngen_R9_K11_IBD_STRICT	8	127867942	MYC	0.794078	0.0386521	5034	371530	Inflammatory bowel disease	TRUE	reported	376564	8	128880188	0.0599	3.54813e-06	3301	prot-a-1941	39S ribosomal protein L32, mitochondrial	TRUE	reported
rs7246783	C	T	C	T	0.1472	0.045818	0.36908	0.453093	FALSE	FALSE	FALSE	finngen_R9_K11_IBD_STRICT	19	53841857	NLRP12	0.00646413	0.0168247	5034	371530	Inflammatory bowel disease	TRUE	reported	376564	19	54345111	0.0301	1.02329e-06	3301	prot-a-1941	39S ribosomal protein L32, mitochondrial	TRUE	reported
rs7321485	C	G	C	G	0.1228	-0.00288117	0.31113	0.336165	FALSE	TRUE	FALSE	finngen_R9_K11_IBD_STRICT	13	24954087	CENPJ	0.868773	0.0174387	5034	371530	Inflammatory bowel disease	TRUE	reported	376564	13	25528225	0.0268	4.7863e-06	3301	prot-a-1941	39S ribosomal protein L32, mitochondrial	TRUE	reported
rs734184	G	A	G	A	0.1293	0.000242182	0.49163	0.512685	FALSE	FALSE	FALSE	finngen_R9_K11_IBD_STRICT	3	59569170	FHIT	0.988295	0.016508	5034	371530	Inflammatory bowel disease	TRUE	reported	376564	3	59554896	0.0255	3.89045e-07	3301	prot-a-1941	39S ribosomal protein L32, mitochondrial	TRUE	reported
rs75733115	T	C	T	C	0.4296	-0.0542707	0.01964	0.00293668	FALSE	FALSE	FALSE	finngen_R9_K11_IBD_STRICT	18	64322748	SERPINB8	0.721501	0.152252	5034	371530	Inflammatory bowel disease	TRUE	reported	376564	18	61989983	0.0928	3.71535e-06	3301	prot-a-1941	39S ribosomal protein L32, mitochondrial	TRUE	reported
rs7989007	G	A	G	A	0.1208	-0.00746776	0.57556	0.508598	FALSE	FALSE	FALSE	finngen_R9_K11_IBD_STRICT	13	91285387	GPC5	0.650909	0.0165034	5034	371530	Inflammatory bowel disease	TRUE	reported	376564	13	91937641	0.0264	4.67735e-06	3301	prot-a-1941	39S ribosomal protein L32, mitochondrial	TRUE	reported
rs11217768	A	G	A	G	-0.3878	-0.112075	0.02358	0.0101598	FALSE	FALSE	FALSE	finngen_R9_K11_IBD_STRICT	11	120215972	OAF	0.151159	0.0780768	5034	371530	Inflammatory bowel disease	TRUE	reported	376564	11	120086680	0.0817	2.04174e-06	3301	prot-a-2657	Succinate dehydrogenase assembly factor 2, mitochondrial	TRUE	reported
rs117869008	T	A	T	A	0.3798	0.0342328	0.02661	0.0162453	FALSE	TRUE	FALSE	finngen_R9_K11_IBD_STRICT	8	14048243	SGCZ	0.607686	0.0666813	5034	371530	Inflammatory bowel disease	TRUE	reported	376564	8	13905752	0.0822	3.89045e-06	3301	prot-a-2657	Succinate dehydrogenase assembly factor 2, mitochondrial	TRUE	reported
rs13132185	C	G	C	G	-0.2076	0.00799079	0.10363	0.12463	FALSE	TRUE	FALSE	finngen_R9_K11_IBD_STRICT	4	42195481	BEND4	0.74915	0.02499	5034	371530	Inflammatory bowel disease	TRUE	reported	376564	4	42197498	0.0422	8.51138e-07	3301	prot-a-2657	Succinate dehydrogenase assembly factor 2, mitochondrial	TRUE	reported
rs149194806	C	T	C	T	0.6135	-0.0545881	0.0107	0.0132883	FALSE	FALSE	FALSE	finngen_R9_K11_IBD_STRICT	17	53213619	KIF2B	0.4383	0.0704301	5034	371530	Inflammatory bowel disease	TRUE	reported	376564	17	51290980	0.1319	3.31131e-06	3301	prot-a-2657	Succinate dehydrogenase assembly factor 2, mitochondrial	TRUE	reported
rs184501841	C	T	C	T	-0.5107	-0.0100594	0.01962	0.0131556	FALSE	FALSE	FALSE	finngen_R9_K11_IBD_STRICT	9	92955723	FGD3	0.890625	0.0731521	5034	371530	Inflammatory bowel disease	TRUE	reported	376564	9	95718005	0.1051	1.20226e-06	3301	prot-a-2657	Succinate dehydrogenase assembly factor 2, mitochondrial	TRUE	reported
rs2110333	T	C	T	C	0.1328	-0.0141526	0.71913	0.688299	FALSE	FALSE	FALSE	finngen_R9_K11_IBD_STRICT	7	8145459	ICA1	0.428196	0.0178631	5034	371530	Inflammatory bowel disease	TRUE	reported	376564	7	8185089	0.0278	1.8197e-06	3301	prot-a-2657	Succinate dehydrogenase assembly factor 2, mitochondrial	TRUE	reported
rs56013160	T	C	T	C	-0.1468	-0.0193963	0.19349	0.161616	FALSE	FALSE	FALSE	finngen_R9_K11_IBD_STRICT	1	4104330	C1orf174	0.382663	0.022218	5034	371530	Inflammatory bowel disease	TRUE	reported	376564	1	4164390	0.0321	4.7863e-06	3301	prot-a-2657	Succinate dehydrogenase assembly factor 2, mitochondrial	TRUE	reported
rs6957961	A	G	A	G	0.3226	-0.0541778	0.04012	0.0107585	FALSE	FALSE	FALSE	finngen_R9_K11_IBD_STRICT	7	33626683	BBS9	0.487729	0.0780744	5034	371530	Inflammatory bowel disease	TRUE	reported	376564	7	33666295	0.0671	1.51356e-06	3301	prot-a-2657	Succinate dehydrogenase assembly factor 2, mitochondrial	TRUE	reported
rs112200265	G	T	G	T	0.3455	-0.0688303	0.02882	0.030896	FALSE	FALSE	FALSE	finngen_R9_K11_IBD_STRICT	14	103174864	TNFAIP2	0.137705	0.0463694	5034	371530	Inflammatory bowel disease	TRUE	reported	376564	14	103641201	0.0756	4.7863e-06	3301	prot-a-2190	Pyruvate carboxylase, mitochondrial	TRUE	reported
rs114163150	G	A	G	A	-0.3281	0.132013	0.03407	0.00841247	FALSE	FALSE	FALSE	finngen_R9_K11_IBD_STRICT	5	24337093	CDH10	0.18627	0.0998819	5034	371530	Inflammatory bowel disease	TRUE	reported	376564	5	24337202	0.0696	2.45471e-06	3301	prot-a-2190	Pyruvate carboxylase, mitochondrial	TRUE	reported
rs141052380	A	G	A	G	-0.2789	0.0386082	0.06564	0.10847	FALSE	FALSE	FALSE	finngen_R9_K11_IBD_STRICT	12	57839587	CTDSP2	0.152086	0.0269572	5034	371530	Inflammatory bowel disease	TRUE	reported	376564	12	58233370	0.0524	1.04713e-07	3301	prot-a-2190	Pyruvate carboxylase, mitochondrial	TRUE	reported
rs144487948	T	C	T	C	0.1938	-0.123572	0.12739	0.0565313	FALSE	FALSE	FALSE	finngen_R9_K11_IBD_STRICT	2	4968697	SOX11	0.000530078	0.0356622	5034	371530	Inflammatory bowel disease	TRUE	reported	376564	2	5016287	0.0419	3.71535e-06	3301	prot-a-2190	Pyruvate carboxylase, mitochondrial	TRUE	reported
rs17042124	G	A	G	A	0.3841	-0.0853837	0.02346	0.0304496	FALSE	FALSE	FALSE	finngen_R9_K11_IBD_STRICT	1	207142805	C4BPA	0.0632732	0.0459728	5034	371530	Inflammatory bowel disease	TRUE	reported	376564	1	207316150	0.0838	4.57088e-06	3301	prot-a-2190	Pyruvate carboxylase, mitochondrial	TRUE	reported
rs189045307	A	G	A	G	0.4168	0.0157484	0.02227	0.00467734	FALSE	FALSE	FALSE	finngen_R9_K11_IBD_STRICT	15	52614827	FAM214A	0.897906	0.12274	5034	371530	Inflammatory bowel disease	TRUE	reported	376564	15	52907024	0.0912	4.89779e-06	3301	prot-a-2190	Pyruvate carboxylase, mitochondrial	TRUE	reported
rs2036609	G	C	G	C	0.1873	-0.0127181	0.85913	0.822715	FALSE	TRUE	FALSE	finngen_R9_K11_IBD_STRICT	4	125909603	FAT4	0.556415	0.021623	5034	371530	Inflammatory bowel disease	TRUE	reported	376564	4	126830758	0.0356	1.44544e-07	3301	prot-a-2190	Pyruvate carboxylase, mitochondrial	TRUE	reported
rs4527404	C	G	C	G	0.1221	0.0135439	0.40559	0.429971	FALSE	TRUE	TRUE	finngen_R9_K11_IBD_STRICT	3	22004246	ZNF385D	0.415372	0.016629	5034	371530	Inflammatory bowel disease	TRUE	reported	376564	3	22045738	0.0257	1.94984e-06	3301	prot-a-2190	Pyruvate carboxylase, mitochondrial	TRUE	reported
rs5029309	C	A	C	A	0.1394	-0.0107578	0.37978	0.346688	FALSE	FALSE	FALSE	finngen_R9_K11_IBD_STRICT	11	59145973	FAM111A	0.537468	0.0174457	5034	371530	Inflammatory bowel disease	TRUE	reported	376564	11	58913446	0.0263	1.20226e-07	3301	prot-a-2190	Pyruvate carboxylase, mitochondrial	TRUE	reported
rs55908282	G	A	G	A	-0.1365	-0.0143387	0.29716	0.305383	FALSE	FALSE	FALSE	finngen_R9_K11_IBD_STRICT	17	14762064	HS3ST3B1	0.421132	0.017824	5034	371530	Inflammatory bowel disease	TRUE	reported	376564	17	14665381	0.0275	6.60693e-07	3301	prot-a-2190	Pyruvate carboxylase, mitochondrial	TRUE	reported
rs73200834	G	A	G	A	0.135	0.00554303	0.28746	0.262015	FALSE	FALSE	FALSE	finngen_R9_K11_IBD_STRICT	21	17088862	CXADR	0.768805	0.0188577	5034	371530	Inflammatory bowel disease	TRUE	reported	376564	21	18461180	0.029	3.23594e-06	3301	prot-a-2190	Pyruvate carboxylase, mitochondrial	TRUE	reported
rs113150041	G	A	G	A	0.3479	0.0220558	0.02825	0.0896653	FALSE	FALSE	FALSE	finngen_R9_K11_IBD_STRICT	7	8291547	ICA1	0.452812	0.0293789	5034	371530	Inflammatory bowel disease	TRUE	reported	376564	7	8331177	0.0759	4.57088e-06	3301	prot-a-1392	Serine protease HTRA2, mitochondrial	TRUE	reported
rs114404468	A	G	A	G	-0.378	-0.0758495	0.03046	0.0322168	FALSE	FALSE	FALSE	finngen_R9_K11_IBD_STRICT	1	188737140	BRINP3	0.0940589	0.0453004	5034	371530	Inflammatory bowel disease	TRUE	reported	376564	1	188706271	0.0757	5.88844e-07	3301	prot-a-1392	Serine protease HTRA2, mitochondrial	TRUE	reported
rs13256823	C	T	C	T	0.1645	-0.014217	0.84501	0.826352	FALSE	FALSE	FALSE	finngen_R9_K11_IBD_STRICT	8	115930542	TRPS1	0.514886	0.0218303	5034	371530	Inflammatory bowel disease	TRUE	reported	376564	8	116942767	0.0341	1.41254e-06	3301	prot-a-1392	Serine protease HTRA2, mitochondrial	TRUE	reported
rs142676176	T	G	T	G	-0.6095	0.0523325	0.01269	0.00189907	FALSE	FALSE	FALSE	finngen_R9_K11_IBD_STRICT	1	205153834	DSTYK	0.795729	0.202151	5034	371530	Inflammatory bowel disease	TRUE	reported	376564	1	205122962	0.1258	1.25893e-06	3301	prot-a-1392	Serine protease HTRA2, mitochondrial	TRUE	reported
rs72722173	G	T	G	T	-0.2944	-0.157389	0.03912	0.00807792	FALSE	FALSE	FALSE	finngen_R9_K11_IBD_STRICT	4	145469916	SMAD1	0.0678875	0.0862049	5034	371530	Inflammatory bowel disease	TRUE	reported	376564	4	146391068	0.0643	4.67735e-06	3301	prot-a-1392	Serine protease HTRA2, mitochondrial	TRUE	reported
rs73071431	T	C	T	C	0.2877	-0.0341013	0.04302	0.0423411	FALSE	FALSE	FALSE	finngen_R9_K11_IBD_STRICT	7	11316345	THSD7A	0.396677	0.0402341	5034	371530	Inflammatory bowel disease	TRUE	reported	376564	7	11355972	0.062	3.46737e-06	3301	prot-a-1392	Serine protease HTRA2, mitochondrial	TRUE	reported
rs79930338	G	A	G	A	0.3077	0.0328342	0.04344	0.0353293	FALSE	FALSE	FALSE	finngen_R9_K11_IBD_STRICT	13	108931123	MYO16	0.475216	0.045985	5034	371530	Inflammatory bowel disease	TRUE	reported	376564	13	109583471	0.0606	3.71535e-07	3301	prot-a-1392	Serine protease HTRA2, mitochondrial	TRUE	reported
rs8097727	T	C	T	C	0.3141	0.0398916	0.03564	0.0334969	FALSE	FALSE	FALSE	finngen_R9_K11_IBD_STRICT	18	51584708	MEX3C	0.393801	0.0467803	5034	371530	Inflammatory bowel disease	TRUE	reported	376564	18	49111078	0.0679	3.71535e-06	3301	prot-a-1392	Serine protease HTRA2, mitochondrial	TRUE	reported
rs113721836	G	T	G	T	-0.3973	0.0713708	0.02149	0.0115765	FALSE	FALSE	FALSE	finngen_R9_K11_IBD_STRICT	6	118228026	SLC35F1	0.374885	0.0804305	5034	371530	Inflammatory bowel disease	TRUE	reported	376564	6	118549189	0.0856	3.46737e-06	3301	prot-a-1940	39S ribosomal protein L14, mitochondrial	TRUE	reported
rs1886323	T	C	T	C	0.1271	0.0185082	0.69265	0.678901	FALSE	FALSE	FALSE	finngen_R9_K11_IBD_STRICT	13	28560088	FLT1	0.293925	0.0176345	5034	371530	Inflammatory bowel disease	TRUE	reported	376564	13	29134225	0.0273	3.31131e-06	3301	prot-a-1940	39S ribosomal protein L14, mitochondrial	TRUE	reported
rs704	A	G	A	G	0.1344	0.0504697	0.46665	0.432416	FALSE	FALSE	FALSE	finngen_R9_K11_IBD_STRICT	17	28367840	CTB-96E2.2,SARM1,VTN	0.00228934	0.0165481	5034	371530	Inflammatory bowel disease	TRUE	reported	376564	17	26694861	0.0246	4.57088e-08	3301	prot-a-1940	39S ribosomal protein L14, mitochondrial	TRUE	reported
rs745164	T	A	T	A	0.331	-0.00701733	0.03639	0.0517344	FALSE	TRUE	FALSE	finngen_R9_K11_IBD_STRICT	4	143317847	GAB1	0.849895	0.0370793	5034	371530	Inflammatory bowel disease	TRUE	reported	376564	4	144239000	0.0668	7.24436e-07	3301	prot-a-1940	39S ribosomal protein L14, mitochondrial	TRUE	reported
rs78337031	G	A	G	A	0.3761	-0.24045	0.02695	0.00368139	FALSE	FALSE	FALSE	finngen_R9_K11_IBD_STRICT	7	37663997	GPR141	0.0515312	0.123496	5034	371530	Inflammatory bowel disease	TRUE	reported	376564	7	37703600	0.0784	1.58489e-06	3301	prot-a-1940	39S ribosomal protein L14, mitochondrial	TRUE	reported
rs79662198	C	A	C	A	0.2146	0.00505445	0.10715	0.136757	FALSE	FALSE	FALSE	finngen_R9_K11_IBD_STRICT	2	6758387	CMPK2	0.833353	0.0240227	5034	371530	Inflammatory bowel disease	TRUE	reported	376564	2	6898518	0.0419	3.01995e-07	3301	prot-a-1940	39S ribosomal protein L14, mitochondrial	TRUE	reported
rs113926132	T	C	T	C	-0.4531	-0.0444444	0.02064	0.0186212	FALSE	FALSE	FALSE	finngen_R9_K11_IBD_STRICT	8	2718614	CSMD1	0.457929	0.059877	5034	371530	Inflammatory bowel disease	TRUE	reported	376564	8	2576147	0.0919	8.31764e-07	3301	prot-a-308	ES1 protein homolog, mitochondrial	TRUE	reported
rs11708083	A	G	A	G	0.2464	0.0672176	0.0685	0.0505566	FALSE	FALSE	FALSE	finngen_R9_K11_IBD_STRICT	3	65359353	MAGI1	0.0838262	0.0388787	5034	371530	Inflammatory bowel disease	TRUE	reported	376564	3	65345028	0.0518	1.94984e-06	3301	prot-a-308	ES1 protein homolog, mitochondrial	TRUE	reported
rs12189702	C	A	C	A	0.234	0.0240988	0.0751	0.0685295	FALSE	FALSE	FALSE	finngen_R9_K11_IBD_STRICT	6	147510030	SAMD5	0.464333	0.0329341	5034	371530	Inflammatory bowel disease	TRUE	reported	376564	6	147831166	0.0473	7.4131e-07	3301	prot-a-308	ES1 protein homolog, mitochondrial	TRUE	reported
rs155854	G	A	G	A	0.1285	-0.0160973	0.39289	0.290726	FALSE	FALSE	FALSE	finngen_R9_K11_IBD_STRICT	3	1372074	CNTN6	0.375498	0.018164	5034	371530	Inflammatory bowel disease	TRUE	reported	376564	3	1413758	0.026	7.4131e-07	3301	prot-a-308	ES1 protein homolog, mitochondrial	TRUE	reported
rs17641853	G	A	G	A	0.1689	0.00514631	0.1485	0.123203	FALSE	FALSE	FALSE	finngen_R9_K11_IBD_STRICT	3	21901974	ZNF385D	0.837488	0.0250907	5034	371530	Inflammatory bowel disease	TRUE	reported	376564	3	21943466	0.0351	1.51356e-06	3301	prot-a-308	ES1 protein homolog, mitochondrial	TRUE	reported
rs193021380	T	C	T	C	-0.2977	-0.0209233	0.0446	0.0658014	FALSE	FALSE	FALSE	finngen_R9_K11_IBD_STRICT	1	28440176	PHACTR4	0.526851	0.0330635	5034	371530	Inflammatory bowel disease	TRUE	reported	376564	1	28766687	0.0643	3.63078e-06	3301	prot-a-308	ES1 protein homolog, mitochondrial	TRUE	reported
rs2311764	A	G	A	G	0.2347	-0.00718236	0.07305	0.0234029	FALSE	FALSE	FALSE	finngen_R9_K11_IBD_STRICT	15	98629439	IGF1R	0.894892	0.0543637	5034	371530	Inflammatory bowel disease	TRUE	reported	376564	15	99172668	0.0483	1.14815e-06	3301	prot-a-308	ES1 protein homolog, mitochondrial	TRUE	reported
rs4554058	C	T	C	T	0.1353	0.0183133	0.76522	0.748601	FALSE	FALSE	FALSE	finngen_R9_K11_IBD_STRICT	4	26081057	RBPJ	0.33186	0.0188724	5034	371530	Inflammatory bowel disease	TRUE	reported	376564	4	26082679	0.0296	4.7863e-06	3301	prot-a-308	ES1 protein homolog, mitochondrial	TRUE	reported
rs4568205	T	C	T	C	0.163	-0.0247839	0.14611	0.151945	FALSE	FALSE	FALSE	finngen_R9_K11_IBD_STRICT	4	87284227	HSD17B13	0.277593	0.0228267	5034	371530	Inflammatory bowel disease	TRUE	reported	376564	4	88205379	0.0355	4.36516e-06	3301	prot-a-308	ES1 protein homolog, mitochondrial	TRUE	reported
rs4615573	G	A	G	A	0.1342	-0.0193351	0.26954	0.279804	FALSE	FALSE	FALSE	finngen_R9_K11_IBD_STRICT	8	122767901	ZHX2	0.300808	0.0186866	5034	371530	Inflammatory bowel disease	TRUE	reported	376564	8	123780140	0.0285	2.51189e-06	3301	prot-a-308	ES1 protein homolog, mitochondrial	TRUE	reported
rs59346736	T	C	T	C	-0.1321	0.00570037	0.30519	0.301779	FALSE	FALSE	FALSE	finngen_R9_K11_IBD_STRICT	4	121528270	ANXA5	0.75076	0.0179461	5034	371530	Inflammatory bowel disease	TRUE	reported	376564	4	122449425	0.0281	2.51189e-06	3301	prot-a-308	ES1 protein homolog, mitochondrial	TRUE	reported
rs62490174	T	C	T	C	0.3155	-0.0539974	0.04421	0.0887589	FALSE	FALSE	FALSE	finngen_R9_K11_IBD_STRICT	8	2746677	CSMD1	0.059595	0.0286644	5034	371530	Inflammatory bowel disease	TRUE	reported	376564	8	2604203	0.0643	9.33254e-07	3301	prot-a-308	ES1 protein homolog, mitochondrial	TRUE	reported
rs75799019	C	G	C	G	0.4805	-0.0976115	0.01518	0.0159763	FALSE	TRUE	FALSE	finngen_R9_K11_IBD_STRICT	10	88928365	STAMBPL1	0.120489	0.0628647	5034	371530	Inflammatory bowel disease	TRUE	reported	376564	10	90688122	0.1044	4.16869e-06	3301	prot-a-308	ES1 protein homolog, mitochondrial	TRUE	reported
rs114097542	G	A	G	A	-0.5034	-0.000803018	0.01223	0.0216489	FALSE	FALSE	FALSE	finngen_R9_K11_IBD_STRICT	2	225066661	DOCK10	0.988641	0.0564036	5034	371530	Inflammatory bowel disease	TRUE	reported	376564	2	225931378	0.1092	4.0738e-06	3301	prot-a-1864	Methylmalonyl-CoA epimerase, mitochondrial	TRUE	reported
rs117618957	A	G	A	G	0.3729	-0.0231559	0.02737	0.0117202	FALSE	FALSE	FALSE	finngen_R9_K11_IBD_STRICT	22	50439524	PPP6R2	0.760361	0.0759195	5034	371530	Inflammatory bowel disease	TRUE	reported	376564	22	50877953	0.0798	3.01995e-06	3301	prot-a-1864	Methylmalonyl-CoA epimerase, mitochondrial	TRUE	reported
rs11898475	T	C	T	C	-0.1244	-0.0129752	0.54006	0.500713	FALSE	FALSE	FALSE	finngen_R9_K11_IBD_STRICT	2	71150423	MPHOSPH10	0.429479	0.0164226	5034	371530	Inflammatory bowel disease	TRUE	reported	376564	2	71377553	0.025	6.76083e-07	3301	prot-a-1864	Methylmalonyl-CoA epimerase, mitochondrial	TRUE	reported
rs1986798	A	G	A	G	0.1565	0.000474973	0.17926	0.225292	FALSE	FALSE	FALSE	finngen_R9_K11_IBD_STRICT	11	99748582	CNTN5	0.980879	0.0198181	5034	371530	Inflammatory bowel disease	TRUE	reported	376564	11	99619313	0.0329	1.99526e-06	3301	prot-a-1864	Methylmalonyl-CoA epimerase, mitochondrial	TRUE	reported
rs2848613	G	A	G	A	-0.1215	0.00934144	0.37542	0.377086	FALSE	FALSE	FALSE	finngen_R9_K11_IBD_STRICT	18	24330856	OSBPL1A	0.584327	0.0170753	5034	371530	Inflammatory bowel disease	TRUE	reported	376564	18	21910820	0.0261	3.16228e-06	3301	prot-a-1864	Methylmalonyl-CoA epimerase, mitochondrial	TRUE	reported
rs4292124	A	G	A	G	0.159	0.0313588	0.16587	0.144397	FALSE	FALSE	FALSE	finngen_R9_K11_IBD_STRICT	2	547661	TMEM18	0.185121	0.0236643	5034	371530	Inflammatory bowel disease	TRUE	reported	376564	2	547661	0.0336	2.23872e-06	3301	prot-a-1864	Methylmalonyl-CoA epimerase, mitochondrial	TRUE	reported
rs67784820	T	C	T	C	-0.2341	0.0157974	0.0652	0.0466523	FALSE	FALSE	FALSE	finngen_R9_K11_IBD_STRICT	2	117848954	DDX18	0.6868	0.0391798	5034	371530	Inflammatory bowel disease	TRUE	reported	376564	2	118606530	0.0508	4.16869e-06	3301	prot-a-1864	Methylmalonyl-CoA epimerase, mitochondrial	TRUE	reported
rs7135140	C	T	C	T	-0.1164	0.00745265	0.52386	0.654131	FALSE	FALSE	FALSE	finngen_R9_K11_IBD_STRICT	12	98766898	ANKS1B	0.666725	0.0173057	5034	371530	Inflammatory bowel disease	TRUE	reported	376564	12	99160676	0.0247	2.51189e-06	3301	prot-a-1864	Methylmalonyl-CoA epimerase, mitochondrial	TRUE	reported
rs73086965	A	C	A	C	0.2965	-0.00724977	0.04121	0.0500212	FALSE	FALSE	FALSE	finngen_R9_K11_IBD_STRICT	20	6790784	BMP2	0.847348	0.0376604	5034	371530	Inflammatory bowel disease	TRUE	reported	376564	20	6771431	0.0629	2.45471e-06	3301	prot-a-1864	Methylmalonyl-CoA epimerase, mitochondrial	TRUE	reported
rs75157420	A	G	A	G	0.1647	0.0132719	0.1551	0.149311	FALSE	FALSE	FALSE	finngen_R9_K11_IBD_STRICT	10	13041111	CCDC3	0.56801	0.0232439	5034	371530	Inflammatory bowel disease	TRUE	reported	376564	10	13083111	0.0356	3.63078e-06	3301	prot-a-1864	Methylmalonyl-CoA epimerase, mitochondrial	TRUE	reported
rs77156091	G	A	G	A	-0.1856	-0.00401878	0.10596	0.0619492	FALSE	FALSE	FALSE	finngen_R9_K11_IBD_STRICT	7	109315985	DNAJB9	0.90612	0.0340764	5034	371530	Inflammatory bowel disease	TRUE	reported	376564	7	108956042	0.0406	4.7863e-06	3301	prot-a-1864	Methylmalonyl-CoA epimerase, mitochondrial	TRUE	reported
rs114415646	T	C	T	C	0.3065	0.128757	0.04158	0.0309169	FALSE	FALSE	FALSE	finngen_R9_K11_IBD_STRICT	3	175508205	NAALADL2	0.010557	0.0503542	5034	371530	Inflammatory bowel disease	TRUE	reported	376564	3	175225993	0.0639	1.58489e-06	3301	prot-a-1942	39S ribosomal protein L33, mitochondrial	TRUE	reported
rs118003903	T	C	T	C	0.5864	0.115669	0.01536	0.0112129	FALSE	FALSE	FALSE	finngen_R9_K11_IBD_STRICT	17	1082680	ABR	0.160452	0.0824115	5034	371530	Inflammatory bowel disease	TRUE	reported	376564	17	985920	0.1162	4.46684e-07	3301	prot-a-1942	39S ribosomal protein L33, mitochondrial	TRUE	reported
rs139220756	T	C	T	C	-0.4703	-0.128261	0.01716	0.0163981	FALSE	FALSE	FALSE	finngen_R9_K11_IBD_STRICT	11	40399606	LRRC4C	0.0353843	0.0609627	5034	371530	Inflammatory bowel disease	TRUE	reported	376564	11	40421156	0.0985	1.77828e-06	3301	prot-a-1942	39S ribosomal protein L33, mitochondrial	TRUE	reported
rs149859092	G	A	G	A	-0.5672	0.138842	0.01134	0.00968512	FALSE	FALSE	FALSE	finngen_R9_K11_IBD_STRICT	2	168748466	CERS6	0.120506	0.0894224	5034	371530	Inflammatory bowel disease	TRUE	reported	376564	2	169604976	0.12	2.23872e-06	3301	prot-a-1942	39S ribosomal protein L33, mitochondrial	TRUE	reported
rs17090693	C	T	C	T	0.5466	0.0332308	0.25344	0.247058	FALSE	FALSE	FALSE	finngen_R9_K11_IBD_STRICT	14	94374994	SERPINA1	0.0837067	0.0192133	5034	371530	Inflammatory bowel disease	TRUE	reported	376564	14	94841331	0.0266	1.51356e-93	3301	prot-a-1942	39S ribosomal protein L33, mitochondrial	TRUE	reported
rs2829567	C	T	C	T	0.1201	0.00800285	0.48485	0.507463	FALSE	FALSE	FALSE	finngen_R9_K11_IBD_STRICT	21	25152783	MRPL39	0.626851	0.0164612	5034	371530	Inflammatory bowel disease	TRUE	reported	376564	21	26525097	0.0254	2.23872e-06	3301	prot-a-1942	39S ribosomal protein L33, mitochondrial	TRUE	reported
rs28929474	T	C	T	C	1.7387	0.178509	0.02269	0.0232139	FALSE	FALSE	FALSE	finngen_R9_K11_IBD_STRICT	14	94378610	SERPINA1	0.00141583	0.0559344	5034	371530	Inflammatory bowel disease	TRUE	reported	376564	14	94844947	0.0784	4.2658e-109	3301	prot-a-1942	39S ribosomal protein L33, mitochondrial	TRUE	reported
rs4547300	C	T	C	T	0.1221	-0.0190644	0.45176	0.467396	FALSE	FALSE	FALSE	finngen_R9_K11_IBD_STRICT	15	83251631	BNC1	0.248208	0.0165101	5034	371530	Inflammatory bowel disease	TRUE	reported	376564	15	83920383	0.0251	1.1749e-06	3301	prot-a-1942	39S ribosomal protein L33, mitochondrial	TRUE	reported
rs58352951	A	G	A	G	-0.2924	0.0753351	0.05403	0.0772341	FALSE	FALSE	FALSE	finngen_R9_K11_IBD_STRICT	14	94121934	IFI27	0.0177007	0.0317626	5034	371530	Inflammatory bowel disease	TRUE	reported	376564	14	94588271	0.0549	1e-07	3301	prot-a-1942	39S ribosomal protein L33, mitochondrial	TRUE	reported
rs59878806	A	G	A	G	0.301	0.0352537	0.03847	0.0322417	FALSE	FALSE	FALSE	finngen_R9_K11_IBD_STRICT	7	105765291	ATXN7L1	0.455099	0.0471975	5034	371530	Inflammatory bowel disease	TRUE	reported	376564	7	105405737	0.0643	2.88403e-06	3301	prot-a-1942	39S ribosomal protein L33, mitochondrial	TRUE	reported
rs9934962	T	C	T	C	0.1453	0.0200682	0.22152	0.156547	FALSE	FALSE	FALSE	finngen_R9_K11_IBD_STRICT	16	59007006	GOT2	0.379473	0.0228342	5034	371530	Inflammatory bowel disease	TRUE	reported	376564	16	59040910	0.0302	1.47911e-06	3301	prot-a-1942	39S ribosomal protein L33, mitochondrial	TRUE	reported
rs114680301	G	A	G	A	-0.77667	0.0375571	0.02	0.0384766	FALSE	FALSE	FALSE	finngen_R9_K11_IBD_STRICT	3	140525208	CLSTN2	0.391628	0.0438408	5034	371530	Inflammatory bowel disease	TRUE	reported	376564	3	140244050	0.137733	2.99958e-08	1301	ebi-a-GCST90010172	Superoxide dismutase [Mn],mitochondrial levels	TRUE	reported
rs117187233	G	A	G	A	-0.544967	0.0614064	0.034	0.00865625	FALSE	FALSE	FALSE	finngen_R9_K11_IBD_STRICT	18	5669247	EPB41L3	0.501565	0.0913746	5034	371530	Inflammatory bowel disease	TRUE	reported	376564	18	5669246	0.109816	9.82992e-07	1301	ebi-a-GCST90010172	Superoxide dismutase [Mn],mitochondrial levels	TRUE	reported
rs117573040	A	G	A	G	-0.654732	-0.0951995	0.022	0.0283448	FALSE	FALSE	FALSE	finngen_R9_K11_IBD_STRICT	6	148884330	UST	0.0498322	0.0485365	5034	371530	Inflammatory bowel disease	TRUE	reported	376564	6	149205466	0.137816	2.87171e-06	1301	ebi-a-GCST90010172	Superoxide dismutase [Mn],mitochondrial levels	TRUE	reported
rs13093563	C	A	C	A	-0.268814	0.0109123	0.145	0.181359	FALSE	FALSE	FALSE	finngen_R9_K11_IBD_STRICT	3	185198106	EHHADH	0.612623	0.0215516	5034	371530	Inflammatory bowel disease	TRUE	reported	376564	3	184915894	0.0571522	3.40283e-06	1301	ebi-a-GCST90010172	Superoxide dismutase [Mn],mitochondrial levels	TRUE	reported
rs1978291	C	G	C	G	0.604458	-0.0473919	0.97	0.945729	FALSE	TRUE	FALSE	finngen_R9_K11_IBD_STRICT	16	6710212	RBFOX1	0.200278	0.037003	5034	371530	Inflammatory bowel disease	TRUE	reported	376564	16	6760213	0.116962	6.43265e-07	1301	ebi-a-GCST90010172	Superoxide dismutase [Mn],mitochondrial levels	TRUE	reported
rs199493	A	G	A	G	-0.367771	-0.0331761	0.918	0.916212	FALSE	FALSE	FALSE	finngen_R9_K11_IBD_STRICT	17	46791946	WNT3	0.27086	0.0301304	5034	371530	Inflammatory bowel disease	TRUE	reported	376564	17	44869312	0.0728506	6.41328e-07	1301	ebi-a-GCST90010172	Superoxide dismutase [Mn],mitochondrial levels	TRUE	reported
rs28608659	A	G	A	G	0.376199	0.0275359	0.066	0.0142907	FALSE	FALSE	FALSE	finngen_R9_K11_IBD_STRICT	5	126467224	GRAMD3	0.700995	0.0717126	5034	371530	Inflammatory bowel disease	TRUE	reported	376564	5	125802916	0.0807323	4.55407e-06	1301	ebi-a-GCST90010172	Superoxide dismutase [Mn],mitochondrial levels	TRUE	reported
rs28609129	A	G	A	G	0.203009	0.009485	0.568	0.580077	FALSE	FALSE	FALSE	finngen_R9_K11_IBD_STRICT	9	137227856	RNF224	0.583178	0.0172848	5034	371530	Inflammatory bowel disease	TRUE	reported	376564	9	140122308	0.0405448	8.04285e-07	1301	ebi-a-GCST90010172	Superoxide dismutase [Mn],mitochondrial levels	TRUE	reported
rs4378289	A	G	A	G	0.22531	-0.0162	0.235	0.21211	FALSE	FALSE	FALSE	finngen_R9_K11_IBD_STRICT	10	6904023	SFMBT2	0.420125	0.0200942	5034	371530	Inflammatory bowel disease	TRUE	reported	376564	10	6945985	0.0473137	2.73804e-06	1301	ebi-a-GCST90010172	Superoxide dismutase [Mn],mitochondrial levels	TRUE	reported
rs57183935	C	A	C	A	-0.290764	0.0233389	0.119	0.0331616	FALSE	FALSE	FALSE	finngen_R9_K11_IBD_STRICT	8	18321602	NAT2	0.614744	0.0463705	5034	371530	Inflammatory bowel disease	TRUE	reported	376564	8	18179111	0.0625853	4.5673e-06	1301	ebi-a-GCST90010172	Superoxide dismutase [Mn],mitochondrial levels	TRUE	reported
rs73448953	G	A	G	A	-0.35703	0.0128205	0.075	0.076855	FALSE	FALSE	FALSE	finngen_R9_K11_IBD_STRICT	11	21063010	NELL1	0.680983	0.0311841	5034	371530	Inflammatory bowel disease	TRUE	reported	376564	11	21084556	0.0761451	3.87713e-06	1301	ebi-a-GCST90010172	Superoxide dismutase [Mn],mitochondrial levels	TRUE	reported
rs9318486	T	G	T	G	-0.246927	-0.0369777	0.183	0.137565	FALSE	FALSE	FALSE	finngen_R9_K11_IBD_STRICT	13	77492923	SCEL	0.118129	0.0236631	5034	371530	Inflammatory bowel disease	TRUE	reported	376564	13	78067058	0.05243	3.5443e-06	1301	ebi-a-GCST90010172	Superoxide dismutase [Mn],mitochondrial levels	TRUE	reported
rs115060446	C	T	C	T	-0.5438	-0.0838083	0.01113	0.00790897	FALSE	FALSE	FALSE	finngen_R9_K11_IBD_STRICT	1	84498510	GNG5	0.358266	0.0912273	5034	371530	Inflammatory bowel disease	TRUE	reported	376564	1	84964193	0.1188	4.7863e-06	3301	prot-a-1356	Hydroxymethylglutaryl-CoA synthase, mitochondrial	TRUE	reported
rs116882413	C	T	C	T	-0.5111	0.0515545	0.01285	0.0384296	FALSE	FALSE	FALSE	finngen_R9_K11_IBD_STRICT	20	60133242	CDH26	0.23898	0.0437816	5034	371530	Inflammatory bowel disease	TRUE	reported	376564	20	58708298	0.1118	4.89779e-06	3301	prot-a-1356	Hydroxymethylglutaryl-CoA synthase, mitochondrial	TRUE	reported
rs117752470	T	G	T	G	-0.4431	0.0522051	0.01744	0.0119722	FALSE	FALSE	FALSE	finngen_R9_K11_IBD_STRICT	6	120484725	TBC1D32	0.5021	0.0777799	5034	371530	Inflammatory bowel disease	TRUE	reported	376564	6	120805871	0.0964	4.2658e-06	3301	prot-a-1356	Hydroxymethylglutaryl-CoA synthase, mitochondrial	TRUE	reported
rs139539909	A	G	A	G	-0.3474	0.0699718	0.03379	0.0902781	FALSE	FALSE	FALSE	finngen_R9_K11_IBD_STRICT	1	11593688	FBXO2	0.0178164	0.0295313	5034	371530	Inflammatory bowel disease	TRUE	reported	376564	1	11653745	0.0719	1.38038e-06	3301	prot-a-1356	Hydroxymethylglutaryl-CoA synthase, mitochondrial	TRUE	reported
rs151078290	A	G	A	G	0.6186	-0.134342	0.01087	0.00723292	FALSE	FALSE	FALSE	finngen_R9_K11_IBD_STRICT	9	4775175	RCL1	0.143835	0.0919106	5034	371530	Inflammatory bowel disease	TRUE	reported	376564	9	4775175	0.131	2.34423e-06	3301	prot-a-1356	Hydroxymethylglutaryl-CoA synthase, mitochondrial	TRUE	reported
rs2892421	T	C	T	C	0.1619	-0.00803551	0.84639	0.850424	FALSE	FALSE	FALSE	finngen_R9_K11_IBD_STRICT	5	9076805	SEMA5A	0.72814	0.0231171	5034	371530	Inflammatory bowel disease	TRUE	reported	376564	5	9076917	0.035	3.71535e-06	3301	prot-a-1356	Hydroxymethylglutaryl-CoA synthase, mitochondrial	TRUE	reported
rs4806514	G	C	G	C	0.1309	-0.00176998	0.59704	0.57865	FALSE	TRUE	TRUE	finngen_R9_K11_IBD_STRICT	19	53825886	NLRP12	0.915602	0.0167018	5034	371530	Inflammatory bowel disease	TRUE	reported	376564	19	54329140	0.0255	2.69153e-07	3301	prot-a-1356	Hydroxymethylglutaryl-CoA synthase, mitochondrial	TRUE	reported
rs66494567	G	A	G	A	-0.1872	-0.0169831	0.11809	0.0742313	FALSE	FALSE	FALSE	finngen_R9_K11_IBD_STRICT	18	74023141	FBXO15	0.587677	0.0313224	5034	371530	Inflammatory bowel disease	TRUE	reported	376564	18	71690376	0.0387	1.34896e-06	3301	prot-a-1356	Hydroxymethylglutaryl-CoA synthase, mitochondrial	TRUE	reported
rs7217910	C	T	C	T	0.1291	0.000933085	0.57259	0.492809	FALSE	FALSE	FALSE	finngen_R9_K11_IBD_STRICT	17	78310448	SOCS3	0.955132	0.0165841	5034	371530	Inflammatory bowel disease	TRUE	reported	376564	17	76306529	0.0259	6.0256e-07	3301	prot-a-1356	Hydroxymethylglutaryl-CoA synthase, mitochondrial	TRUE	reported
rs73229312	T	C	T	C	0.2937	-0.0443273	0.04499	0.0241659	FALSE	FALSE	FALSE	finngen_R9_K11_IBD_STRICT	7	93922020	GNG11	0.409466	0.0537409	5034	371530	Inflammatory bowel disease	TRUE	reported	376564	7	93551332	0.0639	4.36516e-06	3301	prot-a-1356	Hydroxymethylglutaryl-CoA synthase, mitochondrial	TRUE	reported
rs75549778	C	G	C	G	-0.2233	0.0860867	0.09024	0.0676148	FALSE	TRUE	FALSE	finngen_R9_K11_IBD_STRICT	6	35536979	TULP1	0.0116633	0.0341319	5034	371530	Inflammatory bowel disease	TRUE	reported	376564	6	35504756	0.0459	1.1749e-06	3301	prot-a-1356	Hydroxymethylglutaryl-CoA synthase, mitochondrial	TRUE	reported
rs115101063	C	A	C	A	0.4845	0.0832257	0.01442	0.00442482	FALSE	FALSE	FALSE	finngen_R9_K11_IBD_STRICT	4	154520705	PLRG1	0.518188	0.128804	5034	371530	Inflammatory bowel disease	TRUE	reported	376564	4	155441857	0.1038	3.01995e-06	3301	prot-a-1783	Leucine-rich PPR motif-containing protein, mitochondrial	TRUE	reported
rs117175090	C	A	C	A	-0.5037	0.147933	0.0145	0.00544597	FALSE	FALSE	FALSE	finngen_R9_K11_IBD_STRICT	14	62329841	SYT16	0.215789	0.119513	5034	371530	Inflammatory bowel disease	TRUE	reported	376564	14	62796559	0.1038	1.23027e-06	3301	prot-a-1783	Leucine-rich PPR motif-containing protein, mitochondrial	TRUE	reported
rs12119503	C	T	C	T	-0.2097	0.0189376	0.10306	0.0824699	FALSE	FALSE	FALSE	finngen_R9_K11_IBD_STRICT	1	204417335	PIK3C2B	0.537747	0.0307317	5034	371530	Inflammatory bowel disease	TRUE	reported	376564	1	204386463	0.0447	2.63027e-06	3301	prot-a-1783	Leucine-rich PPR motif-containing protein, mitochondrial	TRUE	reported
rs138437490	G	C	G	C	0.2935	-0.0336481	0.05021	0.0314168	FALSE	TRUE	FALSE	finngen_R9_K11_IBD_STRICT	3	186758681	KNG1	0.475679	0.0471744	5034	371530	Inflammatory bowel disease	TRUE	reported	376564	3	186476470	0.0621	2.29087e-06	3301	prot-a-1783	Leucine-rich PPR motif-containing protein, mitochondrial	TRUE	reported
rs148499459	C	T	C	T	-0.42	0.0460328	0.02012	0.0463097	FALSE	FALSE	FALSE	finngen_R9_K11_IBD_STRICT	6	130359465	SAMD3	0.256216	0.040544	5034	371530	Inflammatory bowel disease	TRUE	reported	376564	6	130680610	0.0906	3.54813e-06	3301	prot-a-1783	Leucine-rich PPR motif-containing protein, mitochondrial	TRUE	reported
rs149443119	T	G	T	G	0.4362	0.0470504	0.0237	0.0176905	FALSE	FALSE	FALSE	finngen_R9_K11_IBD_STRICT	14	89757196	EFCAB11	0.461909	0.0639526	5034	371530	Inflammatory bowel disease	TRUE	reported	376564	14	90223540	0.0891	1e-06	3301	prot-a-1783	Leucine-rich PPR motif-containing protein, mitochondrial	TRUE	reported
rs2228243	G	A	G	A	0.7499	0.0159102	0.20387	0.161746	FALSE	FALSE	FALSE	finngen_R9_K11_IBD_STRICT	3	186677324	HRG	0.477963	0.0224219	5034	371530	Inflammatory bowel disease	TRUE	reported	376564	3	186395113	0.0274	2.13796e-165	3301	prot-a-1783	Leucine-rich PPR motif-containing protein, mitochondrial	TRUE	reported
rs34261818	G	A	G	A	0.1808	-0.0190745	0.13995	0.229088	FALSE	FALSE	FALSE	finngen_R9_K11_IBD_STRICT	8	10153396	MSRA	0.329453	0.0195592	5034	371530	Inflammatory bowel disease	TRUE	reported	376564	8	10010906	0.0359	4.89779e-07	3301	prot-a-1783	Leucine-rich PPR motif-containing protein, mitochondrial	TRUE	reported
rs562026674	C	G	C	G	0.5565	0.179949	0.01216	0.00545368	FALSE	TRUE	FALSE	finngen_R9_K11_IBD_STRICT	1	246489452	SMYD3	0.13875	0.12155	5034	371530	Inflammatory bowel disease	TRUE	reported	376564	1	246652754	0.1194	3.16228e-06	3301	prot-a-1783	Leucine-rich PPR motif-containing protein, mitochondrial	TRUE	reported
rs58567338	T	G	T	G	0.1996	0.014548	0.11852	0.0926987	FALSE	FALSE	FALSE	finngen_R9_K11_IBD_STRICT	21	45611134	PCBP3	0.613563	0.0288083	5034	371530	Inflammatory bowel disease	TRUE	reported	376564	21	47031048	0.041	1.12202e-06	3301	prot-a-1783	Leucine-rich PPR motif-containing protein, mitochondrial	TRUE	reported
rs740639	G	C	G	C	-0.5808	-0.22227	0.01234	0.00166635	FALSE	TRUE	FALSE	finngen_R9_K11_IBD_STRICT	7	141410044	TMEM178B	0.247163	0.192065	5034	371530	Inflammatory bowel disease	TRUE	reported	376564	7	141109844	0.1205	1.41254e-06	3301	prot-a-1783	Leucine-rich PPR motif-containing protein, mitochondrial	TRUE	reported
rs76986215	C	G	C	G	-0.4038	0.0582895	0.02132	0.00997184	FALSE	TRUE	FALSE	finngen_R9_K11_IBD_STRICT	2	51136678	NRXN1	0.496248	0.085669	5034	371530	Inflammatory bowel disease	TRUE	reported	376564	2	51363816	0.0862	2.81838e-06	3301	prot-a-1783	Leucine-rich PPR motif-containing protein, mitochondrial	TRUE	reported
rs7703118	A	C	A	C	-0.2246	0.0223255	0.92662	0.933211	FALSE	FALSE	FALSE	finngen_R9_K11_IBD_STRICT	5	136999629	SPOCK1	0.497201	0.0328848	5034	371530	Inflammatory bowel disease	TRUE	reported	376564	5	136335318	0.0477	2.45471e-06	3301	prot-a-1783	Leucine-rich PPR motif-containing protein, mitochondrial	TRUE	reported
rs79955464	C	G	C	G	-0.2961	-0.0256841	0.03801	0.0543249	FALSE	TRUE	FALSE	finngen_R9_K11_IBD_STRICT	11	34837419	APIP	0.475034	0.0359565	5034	371530	Inflammatory bowel disease	TRUE	reported	376564	11	34858966	0.0645	4.46684e-06	3301	prot-a-1783	Leucine-rich PPR motif-containing protein, mitochondrial	TRUE	reported
rs115141058	C	T	C	T	0.3264	0.0698918	0.03708	0.0333089	FALSE	FALSE	FALSE	finngen_R9_K11_IBD_STRICT	4	35880211	ARAP2	0.144525	0.0478991	5034	371530	Inflammatory bowel disease	TRUE	reported	376564	4	35881833	0.0704	3.54813e-06	3301	prot-a-2627	Serine--tRNA ligase, mitochondrial	TRUE	reported
rs12944041	A	G	A	G	0.1182	-0.00489309	0.53063	0.619585	FALSE	FALSE	FALSE	finngen_R9_K11_IBD_STRICT	17	8169779	TMEM107	0.77257	0.0169303	5034	371530	Inflammatory bowel disease	TRUE	reported	376564	17	8073097	0.0252	2.81838e-06	3301	prot-a-2627	Serine--tRNA ligase, mitochondrial	TRUE	reported
rs4732902	G	A	G	A	-0.1451	-0.0135547	0.21827	0.144555	FALSE	FALSE	FALSE	finngen_R9_K11_IBD_STRICT	8	26822061	ADRA1A	0.564106	0.0235018	5034	371530	Inflammatory bowel disease	TRUE	reported	376564	8	26679578	0.0309	2.63027e-06	3301	prot-a-2627	Serine--tRNA ligase, mitochondrial	TRUE	reported
rs561417	A	C	A	C	-0.1384	0.0187013	0.30612	0.211141	FALSE	FALSE	FALSE	finngen_R9_K11_IBD_STRICT	22	27208187	MN1	0.356945	0.020301	5034	371530	Inflammatory bowel disease	TRUE	reported	376564	22	27604149	0.027	3.01995e-07	3301	prot-a-2627	Serine--tRNA ligase, mitochondrial	TRUE	reported
rs61924661	C	T	C	T	0.167	-0.0151956	0.1373	0.102196	FALSE	FALSE	FALSE	finngen_R9_K11_IBD_STRICT	12	25609501	LMNTD1	0.573555	0.0269989	5034	371530	Inflammatory bowel disease	TRUE	reported	376564	12	25762435	0.0362	3.98107e-06	3301	prot-a-2627	Serine--tRNA ligase, mitochondrial	TRUE	reported
rs61948113	A	G	A	G	-0.2751	-0.0479045	0.07223	0.0317778	FALSE	FALSE	FALSE	finngen_R9_K11_IBD_STRICT	13	24720166	ATP12A	0.315084	0.0476846	5034	371530	Inflammatory bowel disease	TRUE	reported	376564	13	25294304	0.0558	8.31764e-07	3301	prot-a-2627	Serine--tRNA ligase, mitochondrial	TRUE	reported
rs7072675	A	G	A	G	0.4169	0.15378	0.97895	0.993679	FALSE	FALSE	FALSE	finngen_R9_K11_IBD_STRICT	10	112104093	GPAM	0.115054	0.0975835	5034	371530	Inflammatory bowel disease	TRUE	reported	376564	10	113863851	0.0863	1.38038e-06	3301	prot-a-2627	Serine--tRNA ligase, mitochondrial	TRUE	reported
rs71490385	G	T	G	T	-0.2209	-0.0476332	0.09414	0.0716696	FALSE	FALSE	FALSE	finngen_R9_K11_IBD_STRICT	11	62484224	AHNAK	0.134792	0.0318517	5034	371530	Inflammatory bowel disease	TRUE	reported	376564	11	62251696	0.0447	7.76247e-07	3301	prot-a-2627	Serine--tRNA ligase, mitochondrial	TRUE	reported
rs73843464	A	G	A	G	0.1835	-0.00576301	0.12634	0.151096	FALSE	FALSE	FALSE	finngen_R9_K11_IBD_STRICT	3	77061847	ROBO2	0.802497	0.0230413	5034	371530	Inflammatory bowel disease	TRUE	reported	376564	3	77110998	0.04	4.46684e-06	3301	prot-a-2627	Serine--tRNA ligase, mitochondrial	TRUE	reported
rs850388	G	A	G	A	0.1745	-0.0121358	0.1261	0.149785	FALSE	FALSE	FALSE	finngen_R9_K11_IBD_STRICT	7	145437971	TPK1	0.597393	0.0229779	5034	371530	Inflammatory bowel disease	TRUE	reported	376564	7	145135064	0.0376	3.46737e-06	3301	prot-a-2627	Serine--tRNA ligase, mitochondrial	TRUE	reported
rs11608123	G	A	G	A	0.1302	0.0164507	0.27384	0.295526	FALSE	FALSE	FALSE	finngen_R9_K11_IBD_STRICT	11	35572449	PAMR1	0.362687	0.0180726	5034	371530	Inflammatory bowel disease	TRUE	reported	376564	11	35593997	0.0281	3.54813e-06	3301	prot-a-203	ATP synthase subunit beta, mitochondrial	TRUE	reported
rs117956764	G	A	G	A	0.5551	-0.10151	0.01128	0.00985921	FALSE	FALSE	FALSE	finngen_R9_K11_IBD_STRICT	19	40682068	NUMBL	0.200774	0.079345	5034	371530	Inflammatory bowel disease	TRUE	reported	376564	19	41187973	0.1175	2.34423e-06	3301	prot-a-203	ATP synthase subunit beta, mitochondrial	TRUE	reported
rs117986577	A	G	A	G	0.3486	0.031803	0.02962	0.0391349	FALSE	FALSE	FALSE	finngen_R9_K11_IBD_STRICT	9	125680778	MAPKAP1	0.461415	0.0431802	5034	371530	Inflammatory bowel disease	TRUE	reported	376564	9	128443057	0.0744	2.81838e-06	3301	prot-a-203	ATP synthase subunit beta, mitochondrial	TRUE	reported
rs138589007	T	G	T	G	-0.1898	-0.00049959	0.10295	0.0920077	FALSE	FALSE	FALSE	finngen_R9_K11_IBD_STRICT	3	122323753	CSTA	0.986023	0.0285184	5034	371530	Inflammatory bowel disease	TRUE	reported	376564	3	122042600	0.041	3.80189e-06	3301	prot-a-203	ATP synthase subunit beta, mitochondrial	TRUE	reported
rs145688165	T	C	T	C	0.4146	-0.052995	0.02506	0.0261979	FALSE	FALSE	FALSE	finngen_R9_K11_IBD_STRICT	19	17169966	MYO9B	0.293806	0.0504805	5034	371530	Inflammatory bowel disease	TRUE	reported	376564	19	17280776	0.0851	1.09648e-06	3301	prot-a-203	ATP synthase subunit beta, mitochondrial	TRUE	reported
rs1498552	G	A	G	A	0.1568	0.0282881	0.83499	0.787755	FALSE	FALSE	FALSE	finngen_R9_K11_IBD_STRICT	11	5734375	TRIM22,TRIM5	0.155925	0.0199365	5034	371530	Inflammatory bowel disease	TRUE	reported	376564	11	5755605	0.0341	4.2658e-06	3301	prot-a-203	ATP synthase subunit beta, mitochondrial	TRUE	reported
rs186998333	G	T	G	T	0.3405	-0.0510279	0.03044	0.0231586	FALSE	FALSE	FALSE	finngen_R9_K11_IBD_STRICT	6	80101834	BCKDHB	0.340411	0.0535247	5034	371530	Inflammatory bowel disease	TRUE	reported	376564	6	80811551	0.0734	3.46737e-06	3301	prot-a-203	ATP synthase subunit beta, mitochondrial	TRUE	reported
rs2913834	T	G	T	G	0.1761	0.0275987	0.878	0.84248	FALSE	FALSE	FALSE	finngen_R9_K11_IBD_STRICT	5	178286887	COL23A1	0.217716	0.0223902	5034	371530	Inflammatory bowel disease	TRUE	reported	376564	5	177713888	0.0382	3.98107e-06	3301	prot-a-203	ATP synthase subunit beta, mitochondrial	TRUE	reported
rs380649	A	G	A	G	0.1287	-0.0076572	0.28114	0.277848	FALSE	FALSE	FALSE	finngen_R9_K11_IBD_STRICT	5	41263747	C6	0.676639	0.0183602	5034	371530	Inflammatory bowel disease	TRUE	reported	376564	5	41263849	0.0273	2.51189e-06	3301	prot-a-203	ATP synthase subunit beta, mitochondrial	TRUE	reported
rs528298	T	A	T	A	-0.1256	0.0181328	0.61415	0.566318	FALSE	TRUE	TRUE	finngen_R9_K11_IBD_STRICT	1	196691865	CFH	0.271986	0.0165069	5034	371530	Inflammatory bowel disease	TRUE	reported	376564	1	196660995	0.0254	7.94328e-07	3301	prot-a-203	ATP synthase subunit beta, mitochondrial	TRUE	reported
rs55792671	T	C	T	C	0.1902	-0.028083	0.11283	0.133997	FALSE	FALSE	FALSE	finngen_R9_K11_IBD_STRICT	18	59796061	CCBE1	0.239734	0.0238872	5034	371530	Inflammatory bowel disease	TRUE	reported	376564	18	57463293	0.0398	1.7378e-06	3301	prot-a-203	ATP synthase subunit beta, mitochondrial	TRUE	reported
rs79083970	C	A	C	A	-0.2589	0.0382184	0.05279	0.0526017	FALSE	FALSE	FALSE	finngen_R9_K11_IBD_STRICT	18	64636727	SERPINB8	0.320218	0.0384487	5034	371530	Inflammatory bowel disease	TRUE	reported	376564	18	62303962	0.0548	2.29087e-06	3301	prot-a-203	ATP synthase subunit beta, mitochondrial	TRUE	reported
rs116177756	A	G	A	G	0.3562	0.0553424	0.02788	0.00453848	FALSE	FALSE	FALSE	finngen_R9_K11_IBD_STRICT	3	40091004	MYRIP	0.664206	0.127484	5034	371530	Inflammatory bowel disease	TRUE	reported	376564	3	40132495	0.0756	2.51189e-06	3301	prot-a-2022	NADH dehydrogenase [ubiquinone] 1 beta subcomplex subunit 11, mitochondrial	TRUE	reported
rs117044200	A	T	A	T	-0.4564	0.0180337	0.0155	0.0337026	FALSE	TRUE	FALSE	finngen_R9_K11_IBD_STRICT	14	69225614	EXD2	0.695152	0.0460193	5034	371530	Inflammatory bowel disease	TRUE	reported	376564	14	69692331	0.0994	4.36516e-06	3301	prot-a-2022	NADH dehydrogenase [ubiquinone] 1 beta subcomplex subunit 11, mitochondrial	TRUE	reported
rs12739456	T	C	T	C	-0.3376	-0.02608	0.03696	0.0158637	FALSE	FALSE	FALSE	finngen_R9_K11_IBD_STRICT	1	54127268	RP11-446E24.4	0.691648	0.0657558	5034	371530	Inflammatory bowel disease	TRUE	reported	376564	1	54592941	0.0694	1.14815e-06	3301	prot-a-2022	NADH dehydrogenase [ubiquinone] 1 beta subcomplex subunit 11, mitochondrial	TRUE	reported
rs12828700	C	T	C	T	0.1324	-0.00470986	0.32199	0.246069	FALSE	FALSE	FALSE	finngen_R9_K11_IBD_STRICT	12	24060614	SOX5	0.80481	0.0190584	5034	371530	Inflammatory bowel disease	TRUE	reported	376564	12	24213548	0.0264	5.24807e-07	3301	prot-a-2022	NADH dehydrogenase [ubiquinone] 1 beta subcomplex subunit 11, mitochondrial	TRUE	reported
rs1531066	G	A	G	A	0.1163	0.00250452	0.49097	0.497958	FALSE	FALSE	FALSE	finngen_R9_K11_IBD_STRICT	8	135453828	KHDRBS3	0.879224	0.0164822	5034	371530	Inflammatory bowel disease	TRUE	reported	376564	8	136466071	0.025	3.38844e-06	3301	prot-a-2022	NADH dehydrogenase [ubiquinone] 1 beta subcomplex subunit 11, mitochondrial	TRUE	reported
rs205222	A	C	A	C	-0.1398	-0.00973796	0.2443	0.219228	FALSE	FALSE	FALSE	finngen_R9_K11_IBD_STRICT	6	89034035	PNRC1	0.624694	0.0199055	5034	371530	Inflammatory bowel disease	TRUE	reported	376564	6	89743754	0.0296	2.29087e-06	3301	prot-a-2022	NADH dehydrogenase [ubiquinone] 1 beta subcomplex subunit 11, mitochondrial	TRUE	reported
rs254257	G	A	G	A	0.1207	0.0256296	0.58941	0.538749	FALSE	FALSE	FALSE	finngen_R9_K11_IBD_STRICT	19	54105720	NDUFA3	0.119619	0.0164675	5034	371530	Inflammatory bowel disease	TRUE	reported	376564	19	54609027	0.0252	1.65959e-06	3301	prot-a-2022	NADH dehydrogenase [ubiquinone] 1 beta subcomplex subunit 11, mitochondrial	TRUE	reported
rs3934652	T	G	T	G	0.1549	0.000391983	0.18035	0.15938	FALSE	FALSE	FALSE	finngen_R9_K11_IBD_STRICT	1	115702760	CASQ2	0.98608	0.0224669	5034	371530	Inflammatory bowel disease	TRUE	reported	376564	1	116245381	0.0324	1.77828e-06	3301	prot-a-2022	NADH dehydrogenase [ubiquinone] 1 beta subcomplex subunit 11, mitochondrial	TRUE	reported
rs4797918	T	C	T	C	0.2118	0.00391442	0.10571	0.1357	FALSE	FALSE	FALSE	finngen_R9_K11_IBD_STRICT	18	14377395	POTEC	0.871166	0.0241366	5034	371530	Inflammatory bowel disease	TRUE	reported	376564	18	14377394	0.0414	3.16228e-07	3301	prot-a-2022	NADH dehydrogenase [ubiquinone] 1 beta subcomplex subunit 11, mitochondrial	TRUE	reported
rs62401806	A	G	A	G	0.1567	0.00340392	0.17165	0.239964	FALSE	FALSE	FALSE	finngen_R9_K11_IBD_STRICT	6	47063781	ADGRF1	0.85974	0.0192632	5034	371530	Inflammatory bowel disease	TRUE	reported	376564	6	47031517	0.0329	1.94984e-06	3301	prot-a-2022	NADH dehydrogenase [ubiquinone] 1 beta subcomplex subunit 11, mitochondrial	TRUE	reported
rs650985	T	C	T	C	-0.229	0.0663094	0.93248	0.960768	FALSE	FALSE	FALSE	finngen_R9_K11_IBD_STRICT	1	109658958	GSTM4	0.106455	0.0410754	5034	371530	Inflammatory bowel disease	TRUE	reported	376564	1	110201580	0.0497	4.0738e-06	3301	prot-a-2022	NADH dehydrogenase [ubiquinone] 1 beta subcomplex subunit 11, mitochondrial	TRUE	reported
rs7212510	A	T	A	T	0.1512	-0.0569774	0.50911	0.547746	FALSE	TRUE	TRUE	finngen_R9_K11_IBD_STRICT	17	28376663	SARM1	0.000538518	0.0164635	5034	371530	Inflammatory bowel disease	TRUE	reported	376564	17	26703682	0.0244	5.49541e-10	3301	prot-a-2022	NADH dehydrogenase [ubiquinone] 1 beta subcomplex subunit 11, mitochondrial	TRUE	reported
rs72777459	T	A	T	A	0.3967	0.000515107	0.02564	0.0642255	FALSE	TRUE	FALSE	finngen_R9_K11_IBD_STRICT	2	13826995	FAM84A	0.987786	0.0336482	5034	371530	Inflammatory bowel disease	TRUE	reported	376564	2	13967120	0.083	1.77828e-06	3301	prot-a-2022	NADH dehydrogenase [ubiquinone] 1 beta subcomplex subunit 11, mitochondrial	TRUE	reported
rs9921875	G	A	G	A	0.1242	0.0244434	0.45616	0.491896	FALSE	FALSE	FALSE	finngen_R9_K11_IBD_STRICT	16	85175613	GSE1	0.137581	0.0164618	5034	371530	Inflammatory bowel disease	TRUE	reported	376564	16	85209219	0.0254	1e-06	3301	prot-a-2022	NADH dehydrogenase [ubiquinone] 1 beta subcomplex subunit 11, mitochondrial	TRUE	reported
rs116768537	A	G	A	G	-0.5364	-0.0502756	0.01528	0.00564243	FALSE	FALSE	FALSE	finngen_R9_K11_IBD_STRICT	3	178832286	KCNMB2,RP11-385J1.3	0.648406	0.110259	5034	371530	Inflammatory bowel disease	TRUE	reported	376564	3	178550074	0.1161	3.80189e-06	3301	prot-a-847	Mitochondrial import inner membrane translocase subunit TIM14	TRUE	reported
rs117929041	A	G	A	G	-0.3955	-0.0209359	0.02275	0.00955346	FALSE	FALSE	FALSE	finngen_R9_K11_IBD_STRICT	8	100101068	RGS22	0.807123	0.0857539	5034	371530	Inflammatory bowel disease	TRUE	reported	376564	8	101113296	0.0819	1.38038e-06	3301	prot-a-847	Mitochondrial import inner membrane translocase subunit TIM14	TRUE	reported
rs1395661	G	A	G	A	-0.1331	-0.0148898	0.26182	0.256182	FALSE	FALSE	FALSE	finngen_R9_K11_IBD_STRICT	4	169172969	SH3RF1	0.429611	0.0188513	5034	371530	Inflammatory bowel disease	TRUE	reported	376564	4	170094120	0.0286	3.31131e-06	3301	prot-a-847	Mitochondrial import inner membrane translocase subunit TIM14	TRUE	reported
rs2275457	A	G	A	G	-0.1503	0.000989488	0.81939	0.845097	FALSE	FALSE	FALSE	finngen_R9_K11_IBD_STRICT	1	9367810	SPSB1	0.965387	0.0228024	5034	371530	Inflammatory bowel disease	TRUE	reported	376564	1	9427869	0.0321	2.81838e-06	3301	prot-a-847	Mitochondrial import inner membrane translocase subunit TIM14	TRUE	reported
rs4632248	T	G	T	G	-0.2085	-0.000318022	0.21439	0.198566	FALSE	FALSE	FALSE	finngen_R9_K11_IBD_STRICT	19	53821741	NLRP12	0.98767	0.0205794	5034	371530	Inflammatory bowel disease	TRUE	reported	376564	19	54324995	0.0299	2.88403e-12	3301	prot-a-847	Mitochondrial import inner membrane translocase subunit TIM14	TRUE	reported
rs71545349	T	C	T	C	0.2391	0.0776867	0.06489	0.0376129	FALSE	FALSE	FALSE	finngen_R9_K11_IBD_STRICT	7	141996092	MGAM	0.0855461	0.0451831	5034	371530	Inflammatory bowel disease	TRUE	reported	376564	7	141695892	0.0498	1.62181e-06	3301	prot-a-847	Mitochondrial import inner membrane translocase subunit TIM14	TRUE	reported
rs7623475	T	C	T	C	-0.1819	-0.0285035	0.87066	0.860478	FALSE	FALSE	FALSE	finngen_R9_K11_IBD_STRICT	3	72524603	RYBP	0.235303	0.0240169	5034	371530	Inflammatory bowel disease	TRUE	reported	376564	3	72573754	0.0377	1.44544e-06	3301	prot-a-847	Mitochondrial import inner membrane translocase subunit TIM14	TRUE	reported
rs79914669	T	C	T	C	-0.3346	0.10599	0.03463	0.0218507	FALSE	FALSE	FALSE	finngen_R9_K11_IBD_STRICT	18	10828665	PIEZO2	0.0768918	0.0599147	5034	371530	Inflammatory bowel disease	TRUE	reported	376564	18	10828663	0.0686	1.07152e-06	3301	prot-a-847	Mitochondrial import inner membrane translocase subunit TIM14	TRUE	reported
rs11677358	T	C	T	C	0.1984	0.0122861	0.09261	0.102353	FALSE	FALSE	FALSE	finngen_R9_K11_IBD_STRICT	2	195107485	SLC39A10	0.652879	0.0273167	5034	371530	Inflammatory bowel disease	TRUE	reported	376564	2	195972209	0.0425	3.01995e-06	3301	prot-a-1761	Lon protease homolog, mitochondrial	TRUE	reported
rs1325742	C	T	C	T	0.1305	0.00805464	0.29085	0.380275	FALSE	FALSE	FALSE	finngen_R9_K11_IBD_STRICT	1	62300855	KANK4	0.637376	0.0170877	5034	371530	Inflammatory bowel disease	TRUE	reported	376564	1	62766527	0.0279	2.81838e-06	3301	prot-a-1761	Lon protease homolog, mitochondrial	TRUE	reported
rs34351465	G	A	G	A	-0.2876	0.00193318	0.04378	0.0374473	FALSE	FALSE	FALSE	finngen_R9_K11_IBD_STRICT	16	7379326	RBFOX1	0.964493	0.0434261	5034	371530	Inflammatory bowel disease	TRUE	reported	376564	16	7429327	0.0614	2.81838e-06	3301	prot-a-1761	Lon protease homolog, mitochondrial	TRUE	reported
rs35952479	G	A	G	A	-0.1674	-0.0309837	0.15305	0.145962	FALSE	FALSE	FALSE	finngen_R9_K11_IBD_STRICT	12	102994187	ASCL1	0.18083	0.0231532	5034	371530	Inflammatory bowel disease	TRUE	reported	376564	12	103387965	0.035	1.7378e-06	3301	prot-a-1761	Lon protease homolog, mitochondrial	TRUE	reported
rs62143197	A	G	A	G	0.3533	0.00226879	0.22311	0.191103	FALSE	FALSE	FALSE	finngen_R9_K11_IBD_STRICT	19	53817462	NLRP12	0.91394	0.0209938	5034	371530	Inflammatory bowel disease	TRUE	reported	376564	19	54320716	0.0299	2.5704e-32	3301	prot-a-1761	Lon protease homolog, mitochondrial	TRUE	reported
rs73345813	T	C	T	C	-0.3649	0.0107031	0.02393	0.0286632	FALSE	FALSE	FALSE	finngen_R9_K11_IBD_STRICT	8	124680294	MTSS1	0.828868	0.0495165	5034	371530	Inflammatory bowel disease	TRUE	reported	376564	8	125692535	0.0793	4.16869e-06	3301	prot-a-1761	Lon protease homolog, mitochondrial	TRUE	reported
rs738193	T	C	T	C	0.1264	0.0323903	0.35397	0.360142	FALSE	FALSE	FALSE	finngen_R9_K11_IBD_STRICT	22	25547355	GRK3	0.0604603	0.0172526	5034	371530	Inflammatory bowel disease	TRUE	reported	376564	22	25943322	0.0257	8.91251e-07	3301	prot-a-1761	Lon protease homolog, mitochondrial	TRUE	reported
rs75962135	T	C	T	C	0.2349	-0.0162478	0.09078	0.0578404	FALSE	FALSE	FALSE	finngen_R9_K11_IBD_STRICT	4	166944142	SPOCK3	0.647195	0.0355016	5034	371530	Inflammatory bowel disease	TRUE	reported	376564	4	167865293	0.0463	3.80189e-07	3301	prot-a-1761	Lon protease homolog, mitochondrial	TRUE	reported
rs76091227	T	C	T	C	-0.2413	-0.0262059	0.06863	0.0514029	FALSE	FALSE	FALSE	finngen_R9_K11_IBD_STRICT	3	97265098	EPHA6	0.477165	0.0368646	5034	371530	Inflammatory bowel disease	TRUE	reported	376564	3	96983942	0.0495	1.09648e-06	3301	prot-a-1761	Lon protease homolog, mitochondrial	TRUE	reported
rs77903926	C	T	C	T	0.3865	-0.026318	0.0301	0.032009	FALSE	FALSE	FALSE	finngen_R9_K11_IBD_STRICT	4	12654489	RAB28	0.56738	0.0460174	5034	371530	Inflammatory bowel disease	TRUE	reported	376564	4	12656113	0.0787	9.12011e-07	3301	prot-a-1761	Lon protease homolog, mitochondrial	TRUE	reported
rs116849034	G	T	G	T	0.3014	-0.00160824	0.0405	0.0409257	FALSE	FALSE	FALSE	finngen_R9_K11_IBD_STRICT	7	38689601	VPS41	0.969147	0.04158	5034	371530	Inflammatory bowel disease	TRUE	reported	376564	7	38729201	0.0658	4.57088e-06	3301	prot-a-2575	rRNA methyltransferase 3, mitochondrial	TRUE	reported
rs117032462	G	A	G	A	-0.3608	0.0424522	0.03301	0.045005	FALSE	FALSE	FALSE	finngen_R9_K11_IBD_STRICT	17	28506835	FOXN1,RP11-192H23.4	0.29285	0.040358	5034	371530	Inflammatory bowel disease	TRUE	reported	376564	17	26833853	0.0688	1.58489e-07	3301	prot-a-2575	rRNA methyltransferase 3, mitochondrial	TRUE	reported
rs16969483	T	C	T	C	-0.1423	-0.0163742	0.19814	0.15385	FALSE	FALSE	FALSE	finngen_R9_K11_IBD_STRICT	16	20059972	GPR139	0.469351	0.0226308	5034	371530	Inflammatory bowel disease	TRUE	reported	376564	16	20071294	0.0304	2.88403e-06	3301	prot-a-2575	rRNA methyltransferase 3, mitochondrial	TRUE	reported
rs2668196	T	A	T	A	-0.1799	-0.00140983	0.81693	0.870308	FALSE	TRUE	FALSE	finngen_R9_K11_IBD_STRICT	3	165784921	BCHE	0.954106	0.0244971	5034	371530	Inflammatory bowel disease	TRUE	reported	376564	3	165502709	0.0323	2.45471e-08	3301	prot-a-2575	rRNA methyltransferase 3, mitochondrial	TRUE	reported
rs570618	G	T	G	T	-0.1728	0.018126	0.61149	0.566313	FALSE	FALSE	FALSE	finngen_R9_K11_IBD_STRICT	1	196687934	CFH	0.272168	0.016507	5034	371530	Inflammatory bowel disease	TRUE	reported	376564	1	196657064	0.0253	8.51138e-12	3301	prot-a-2575	rRNA methyltransferase 3, mitochondrial	TRUE	reported
rs62396667	G	A	G	A	0.2844	-0.257561	0.04645	0.00265844	FALSE	FALSE	FALSE	finngen_R9_K11_IBD_STRICT	6	32773381	HLA-DQB2	0.0621785	0.138101	5034	371530	Inflammatory bowel disease	TRUE	reported	376564	6	32741158	0.0611	3.23594e-06	3301	prot-a-2575	rRNA methyltransferase 3, mitochondrial	TRUE	reported
rs6457110	A	T	A	T	-0.1242	0.108361	0.37868	0.47119	FALSE	TRUE	TRUE	finngen_R9_K11_IBD_STRICT	6	29966104	HLA-A	4.15241e-11	0.0164219	5034	371530	Inflammatory bowel disease	TRUE	reported	376564	6	29933881	0.0253	9.12011e-07	3301	prot-a-2575	rRNA methyltransferase 3, mitochondrial	TRUE	reported
rs704	A	G	A	G	0.6527	0.0504697	0.46665	0.432416	FALSE	FALSE	FALSE	finngen_R9_K11_IBD_STRICT	17	28367840	CTB-96E2.2,SARM1,VTN	0.00228934	0.0165481	5034	371530	Inflammatory bowel disease	TRUE	reported	376564	17	26694861	0.0219	1e-194	3301	prot-a-2575	rRNA methyltransferase 3, mitochondrial	TRUE	reported
rs74743286	G	C	G	C	-0.218	-0.0207172	0.07518	0.063846	FALSE	TRUE	FALSE	finngen_R9_K11_IBD_STRICT	6	94354376	EPHA7	0.537373	0.0335888	5034	371530	Inflammatory bowel disease	TRUE	reported	376564	6	95064094	0.0468	3.23594e-06	3301	prot-a-2575	rRNA methyltransferase 3, mitochondrial	TRUE	reported
rs7861958	T	C	T	C	0.2077	-0.00917788	0.09549	0.118771	FALSE	FALSE	FALSE	finngen_R9_K11_IBD_STRICT	9	136015322	NACC2	0.716935	0.0253143	5034	371530	Inflammatory bowel disease	TRUE	reported	376564	9	138907168	0.0419	7.07946e-07	3301	prot-a-2575	rRNA methyltransferase 3, mitochondrial	TRUE	reported
rs79535636	G	A	G	A	-0.3101	-0.00898555	0.04048	0.0483245	FALSE	FALSE	FALSE	finngen_R9_K11_IBD_STRICT	15	71631059	THSD4	0.815226	0.0384507	5034	371530	Inflammatory bowel disease	TRUE	reported	376564	15	71923398	0.0664	2.95121e-06	3301	prot-a-2575	rRNA methyltransferase 3, mitochondrial	TRUE	reported
rs80022524	T	C	T	C	0.2447	-0.0282513	0.06403	0.081465	FALSE	FALSE	FALSE	finngen_R9_K11_IBD_STRICT	3	35487427	ARPP21	0.343515	0.0298249	5034	371530	Inflammatory bowel disease	TRUE	reported	376564	3	35528919	0.0506	1.34896e-06	3301	prot-a-2575	rRNA methyltransferase 3, mitochondrial	TRUE	reported
rs997618	T	G	T	G	-0.119	-0.00132016	0.56783	0.627082	FALSE	FALSE	FALSE	finngen_R9_K11_IBD_STRICT	7	14236496	DGKB	0.938067	0.0169905	5034	371530	Inflammatory bowel disease	TRUE	reported	376564	7	14276121	0.0249	1.7378e-06	3301	prot-a-2575	rRNA methyltransferase 3, mitochondrial	TRUE	reported
rs116952226	G	A	G	A	0.6533	-0.133506	0.01153	0.00395526	FALSE	FALSE	FALSE	finngen_R9_K11_IBD_STRICT	12	65747712	HMGA2	0.286475	0.125253	5034	371530	Inflammatory bowel disease	TRUE	reported	376564	12	66141492	0.1307	5.7544e-07	3301	prot-a-2454	tRNA pseudouridine synthase A, mitochondrial	TRUE	reported
rs117331777	A	G	A	G	-0.3483	0.0406759	0.03366	0.021106	FALSE	FALSE	FALSE	finngen_R9_K11_IBD_STRICT	16	57283431	PLLP	0.486443	0.0584443	5034	371530	Inflammatory bowel disease	TRUE	reported	376564	16	57317343	0.0682	3.31131e-07	3301	prot-a-2454	tRNA pseudouridine synthase A, mitochondrial	TRUE	reported
rs117749037	T	C	T	C	0.2106	0.0235279	0.09648	0.0891034	FALSE	FALSE	FALSE	finngen_R9_K11_IBD_STRICT	8	61400744	CLVS1	0.421574	0.0292747	5034	371530	Inflammatory bowel disease	TRUE	reported	376564	8	62313303	0.0458	4.2658e-06	3301	prot-a-2454	tRNA pseudouridine synthase A, mitochondrial	TRUE	reported
rs12339665	G	A	G	A	0.192	-0.00620165	0.0954	0.0709089	FALSE	FALSE	FALSE	finngen_R9_K11_IBD_STRICT	9	115191239	DEC1	0.84586	0.0319009	5034	371530	Inflammatory bowel disease	TRUE	reported	376564	9	117953518	0.0417	4.0738e-06	3301	prot-a-2454	tRNA pseudouridine synthase A, mitochondrial	TRUE	reported
rs4496557	C	T	C	T	0.1407	-0.00336708	0.73044	0.691247	FALSE	FALSE	FALSE	finngen_R9_K11_IBD_STRICT	4	173480819	HAND2	0.850099	0.0178159	5034	371530	Inflammatory bowel disease	TRUE	reported	376564	4	174401970	0.0279	4.67735e-07	3301	prot-a-2454	tRNA pseudouridine synthase A, mitochondrial	TRUE	reported
rs4629196	A	G	A	G	-0.1629	-0.0119602	0.17158	0.20961	FALSE	FALSE	FALSE	finngen_R9_K11_IBD_STRICT	2	54432466	SPTBN1	0.551913	0.0201046	5034	371530	Inflammatory bowel disease	TRUE	reported	376564	2	54659603	0.0328	6.76083e-07	3301	prot-a-2454	tRNA pseudouridine synthase A, mitochondrial	TRUE	reported
rs4730031	T	C	T	C	0.1301	-0.0103925	0.73938	0.738515	FALSE	FALSE	FALSE	finngen_R9_K11_IBD_STRICT	7	104624903	LHFPL3	0.579439	0.0187521	5034	371530	Inflammatory bowel disease	TRUE	reported	376564	7	104265350	0.0279	3.23594e-06	3301	prot-a-2454	tRNA pseudouridine synthase A, mitochondrial	TRUE	reported
rs57297795	T	C	T	C	0.2519	-0.0273932	0.0575	0.0879396	FALSE	FALSE	FALSE	finngen_R9_K11_IBD_STRICT	19	46505727	PPP5D1	0.340382	0.0287317	5034	371530	Inflammatory bowel disease	TRUE	reported	376564	19	47008984	0.0539	2.95121e-06	3301	prot-a-2454	tRNA pseudouridine synthase A, mitochondrial	TRUE	reported
rs62136566	C	A	C	A	-0.1504	0.0089815	0.18535	0.142734	FALSE	FALSE	FALSE	finngen_R9_K11_IBD_STRICT	19	27293932	UQCRFS1	0.704751	0.0237032	5034	371530	Inflammatory bowel disease	TRUE	reported	376564	19	27784840	0.0321	2.88403e-06	3301	prot-a-2454	tRNA pseudouridine synthase A, mitochondrial	TRUE	reported
rs117239159	A	G	A	G	-0.3384	0.00589869	0.03422	0.011873	FALSE	FALSE	FALSE	finngen_R9_K11_IBD_STRICT	8	143440015	ZC3H3	0.939072	0.0771716	5034	371530	Inflammatory bowel disease	TRUE	reported	376564	8	144522185	0.0711	1.90546e-06	3301	prot-a-2749	Mitochondrial glutamate carrier 2	TRUE	reported
rs145332534	T	G	T	G	-0.4802	-0.0468697	0.01994	0.00758444	FALSE	FALSE	FALSE	finngen_R9_K11_IBD_STRICT	13	103723795	SLC10A2	0.621165	0.0948395	5034	371530	Inflammatory bowel disease	TRUE	reported	376564	13	104376145	0.1003	1.69824e-06	3301	prot-a-2749	Mitochondrial glutamate carrier 2	TRUE	reported
rs146924403	T	A	T	A	-0.5837	-0.0550476	0.01404	0.0382331	FALSE	TRUE	FALSE	finngen_R9_K11_IBD_STRICT	7	77006964	CCDC146	0.191574	0.0421518	5034	371530	Inflammatory bowel disease	TRUE	reported	376564	7	76636281	0.1171	6.16595e-07	3301	prot-a-2749	Mitochondrial glutamate carrier 2	TRUE	reported
rs2281127	G	A	G	A	-0.4117	0.0285229	0.02348	0.0590226	FALSE	FALSE	FALSE	finngen_R9_K11_IBD_STRICT	6	11735535	ADTRP	0.418684	0.0352698	5034	371530	Inflammatory bowel disease	TRUE	reported	376564	6	11735768	0.0817	4.57088e-07	3301	prot-a-2749	Mitochondrial glutamate carrier 2	TRUE	reported
rs36015197	A	C	A	C	-0.207	0.0294939	0.08304	0.111438	FALSE	FALSE	FALSE	finngen_R9_K11_IBD_STRICT	2	119567583	CFAP221	0.266675	0.026553	5034	371530	Inflammatory bowel disease	TRUE	reported	376564	2	120325159	0.0453	4.89779e-06	3301	prot-a-2749	Mitochondrial glutamate carrier 2	TRUE	reported
rs4270666	T	C	T	C	0.1335	0.000616216	0.67058	0.666484	FALSE	FALSE	FALSE	finngen_R9_K11_IBD_STRICT	5	7282845	ADCY2	0.971764	0.0174094	5034	371530	Inflammatory bowel disease	TRUE	reported	376564	5	7282958	0.0264	4.2658e-07	3301	prot-a-2749	Mitochondrial glutamate carrier 2	TRUE	reported
rs6020708	A	G	A	G	-0.1329	0.000579811	0.75281	0.740455	FALSE	FALSE	FALSE	finngen_R9_K11_IBD_STRICT	20	50709676	FAM65C	0.975342	0.0187585	5034	371530	Inflammatory bowel disease	TRUE	reported	376564	20	49326213	0.0288	3.89045e-06	3301	prot-a-2749	Mitochondrial glutamate carrier 2	TRUE	reported
rs73935530	T	G	T	G	-0.1368	0.00538169	0.25963	0.212907	FALSE	FALSE	FALSE	finngen_R9_K11_IBD_STRICT	18	2271790	METTL4	0.790151	0.0202231	5034	371530	Inflammatory bowel disease	TRUE	reported	376564	18	2271789	0.0298	4.46684e-06	3301	prot-a-2749	Mitochondrial glutamate carrier 2	TRUE	reported
rs74248292	G	A	G	A	-0.1236	-0.0255036	0.36438	0.378557	FALSE	FALSE	FALSE	finngen_R9_K11_IBD_STRICT	16	81852792	PLCG2	0.131887	0.0169267	5034	371530	Inflammatory bowel disease	TRUE	reported	376564	16	81886397	0.0263	2.63027e-06	3301	prot-a-2749	Mitochondrial glutamate carrier 2	TRUE	reported
rs78930476	T	C	T	C	0.3431	0.0570688	0.03423	0.0115271	FALSE	FALSE	FALSE	finngen_R9_K11_IBD_STRICT	11	104901756	CASP4	0.478452	0.0805152	5034	371530	Inflammatory bowel disease	TRUE	reported	376564	11	104772483	0.0733	2.81838e-06	3301	prot-a-2749	Mitochondrial glutamate carrier 2	TRUE	reported
rs79007392	A	G	A	G	0.4745	0.0602507	0.01911	0.0129455	FALSE	FALSE	FALSE	finngen_R9_K11_IBD_STRICT	16	35736282	RP11-812E19.9	0.425379	0.0755851	5034	371530	Inflammatory bowel disease	TRUE	reported	376564	16	34970653	0.0943	4.89779e-07	3301	prot-a-2749	Mitochondrial glutamate carrier 2	TRUE	reported
rs117277407	A	T	A	T	-0.4707	0.0429704	0.01834	0.0260798	FALSE	TRUE	FALSE	finngen_R9_K11_IBD_STRICT	21	33632391	AP000304.12,CRYZL1	0.415352	0.052756	5034	371530	Inflammatory bowel disease	TRUE	reported	376564	21	35004697	0.0974	1.34896e-06	3301	prot-a-2236	[Pyruvate dehydrogenase (acetyl-transferring)] kinase isozyme 2, mitochondrial	TRUE	reported
rs2582965	C	G	C	G	-0.1173	0.000182756	0.41764	0.458147	FALSE	TRUE	TRUE	finngen_R9_K11_IBD_STRICT	2	103903501	POU3F3	0.991153	0.0164824	5034	371530	Inflammatory bowel disease	TRUE	reported	376564	2	104519959	0.025	2.75423e-06	3301	prot-a-2236	[Pyruvate dehydrogenase (acetyl-transferring)] kinase isozyme 2, mitochondrial	TRUE	reported
rs60552070	T	C	T	C	0.1852	-0.00945016	0.11261	0.150427	FALSE	FALSE	FALSE	finngen_R9_K11_IBD_STRICT	7	81103662	SEMA3C	0.680578	0.0229554	5034	371530	Inflammatory bowel disease	TRUE	reported	376564	7	80732978	0.0402	4.16869e-06	3301	prot-a-2236	[Pyruvate dehydrogenase (acetyl-transferring)] kinase isozyme 2, mitochondrial	TRUE	reported
rs8018589	A	C	A	C	-0.4613	-0.00981188	0.01952	0.0107019	FALSE	FALSE	FALSE	finngen_R9_K11_IBD_STRICT	14	38555489	CLEC14A	0.902618	0.080192	5034	371530	Inflammatory bowel disease	TRUE	reported	376564	14	39024693	0.0944	1.04713e-06	3301	prot-a-2236	[Pyruvate dehydrogenase (acetyl-transferring)] kinase isozyme 2, mitochondrial	TRUE	reported
rs117562245	T	C	T	C	-0.5093	-0.0653649	0.01249	0.00954446	FALSE	FALSE	FALSE	finngen_R9_K11_IBD_STRICT	13	71248584	DACH1	0.424025	0.0817614	5034	371530	Inflammatory bowel disease	TRUE	reported	376564	13	71822716	0.108	2.39883e-06	3301	prot-a-2799	Superoxide dismutase [Mn], mitochondrial	TRUE	reported
rs149444569	G	A	G	A	0.4862	-0.293355	0.01799	0.00319049	FALSE	FALSE	FALSE	finngen_R9_K11_IBD_STRICT	9	74299246	RORB	0.0200272	0.126129	5034	371530	Inflammatory bowel disease	TRUE	reported	376564	9	76914162	0.1003	1.25893e-06	3301	prot-a-2799	Superoxide dismutase [Mn], mitochondrial	TRUE	reported
rs1801020	G	A	G	A	0.6321	-0.0272851	0.75032	0.734639	FALSE	FALSE	FALSE	finngen_R9_K11_IBD_STRICT	5	177409531	F12,GRK6	0.144458	0.0186963	5034	371530	Inflammatory bowel disease	TRUE	reported	376564	5	176836532	0.0263	5.12861e-128	3301	prot-a-2799	Superoxide dismutase [Mn], mitochondrial	TRUE	reported
rs35419867	G	A	G	A	-0.1365	0.0209206	0.27486	0.315752	FALSE	FALSE	FALSE	finngen_R9_K11_IBD_STRICT	1	245458415	KIF26B	0.23977	0.0177962	5034	371530	Inflammatory bowel disease	TRUE	reported	376564	1	245621717	0.0276	7.24436e-07	3301	prot-a-2799	Superoxide dismutase [Mn], mitochondrial	TRUE	reported
rs3927060	C	G	C	G	-0.1986	-0.020839	0.87658	0.901554	FALSE	TRUE	FALSE	finngen_R9_K11_IBD_STRICT	12	27267488	STK38L	0.453848	0.0278218	5034	371530	Inflammatory bowel disease	TRUE	reported	376564	12	27420421	0.0373	1.04713e-07	3301	prot-a-2799	Superoxide dismutase [Mn], mitochondrial	TRUE	reported
rs72761433	C	T	C	T	-0.1644	-0.0391185	0.16177	0.150596	FALSE	FALSE	FALSE	finngen_R9_K11_IBD_STRICT	15	97132813	SPATA8	0.0859904	0.0227839	5034	371530	Inflammatory bowel disease	TRUE	reported	376564	15	97676043	0.0338	1.12202e-06	3301	prot-a-2799	Superoxide dismutase [Mn], mitochondrial	TRUE	reported
rs73692915	A	C	A	C	-0.2179	0.00316217	0.07367	0.0497458	FALSE	FALSE	FALSE	finngen_R9_K11_IBD_STRICT	7	49693936	VWC2	0.933417	0.037849	5034	371530	Inflammatory bowel disease	TRUE	reported	376564	7	49733532	0.0475	4.57088e-06	3301	prot-a-2799	Superoxide dismutase [Mn], mitochondrial	TRUE	reported
rs74500653	T	C	T	C	-0.3427	0.0155726	0.02938	0.0183681	FALSE	FALSE	FALSE	finngen_R9_K11_IBD_STRICT	9	102068772	GRIN3A	0.80097	0.0617736	5034	371530	Inflammatory bowel disease	TRUE	reported	376564	9	104831054	0.0743	3.98107e-06	3301	prot-a-2799	Superoxide dismutase [Mn], mitochondrial	TRUE	reported
rs75178416	G	A	G	A	-0.4442	-0.0961249	0.01678	0.0111977	FALSE	FALSE	FALSE	finngen_R9_K11_IBD_STRICT	10	106146417	SORCS1	0.205149	0.0758671	5034	371530	Inflammatory bowel disease	TRUE	reported	376564	10	107906175	0.0965	4.16869e-06	3301	prot-a-2799	Superoxide dismutase [Mn], mitochondrial	TRUE	reported
rs75460349	C	A	C	A	0.3823	0.02594	0.02468	0.036952	FALSE	FALSE	FALSE	finngen_R9_K11_IBD_STRICT	1	26853597	ZDHHC18	0.555866	0.0440414	5034	371530	Inflammatory bowel disease	TRUE	reported	376564	1	27180088	0.0807	2.18776e-06	3301	prot-a-2799	Superoxide dismutase [Mn], mitochondrial	TRUE	reported
rs7827092	T	A	T	A	0.3323	0.0334306	0.03402	0.0342143	FALSE	TRUE	FALSE	finngen_R9_K11_IBD_STRICT	8	124152805	FER1L6	0.46635	0.045894	5034	371530	Inflammatory bowel disease	TRUE	reported	376564	8	125165046	0.0712	3.01995e-06	3301	prot-a-2799	Superoxide dismutase [Mn], mitochondrial	TRUE	reported
rs117654021	T	C	T	C	-0.4242	0.08628	0.02017	0.0123356	FALSE	FALSE	FALSE	finngen_R9_K11_IBD_STRICT	13	38003095	TRPC4	0.269745	0.0781769	5034	371530	Inflammatory bowel disease	TRUE	reported	376564	13	38577232	0.0879	1.38038e-06	3301	prot-a-1339	Histidine triad nucleotide-binding protein 2, mitochondrial	TRUE	reported
rs1450852	G	A	G	A	-0.1577	-0.00159094	0.16593	0.176996	FALSE	FALSE	FALSE	finngen_R9_K11_IBD_STRICT	7	37922067	EPDR1,SFRP4	0.941023	0.0215038	5034	371530	Inflammatory bowel disease	TRUE	reported	376564	7	37961669	0.0344	4.46684e-06	3301	prot-a-1339	Histidine triad nucleotide-binding protein 2, mitochondrial	TRUE	reported
rs146173774	C	T	C	T	-0.4066	-0.0872976	0.02319	0.0140109	FALSE	FALSE	FALSE	finngen_R9_K11_IBD_STRICT	11	29562461	KCNA4	0.192895	0.0670457	5034	371530	Inflammatory bowel disease	TRUE	reported	376564	11	29584008	0.0872	3.0903e-06	3301	prot-a-1339	Histidine triad nucleotide-binding protein 2, mitochondrial	TRUE	reported
rs1476030	T	C	T	C	-0.1183	-0.0141006	0.45838	0.471794	FALSE	FALSE	FALSE	finngen_R9_K11_IBD_STRICT	22	36121950	APOL3	0.391289	0.016448	5034	371530	Inflammatory bowel disease	TRUE	reported	376564	22	36517998	0.0249	1.99526e-06	3301	prot-a-1339	Histidine triad nucleotide-binding protein 2, mitochondrial	TRUE	reported
rs1632865	C	T	C	T	-0.1203	0.034996	0.41579	0.295762	FALSE	FALSE	FALSE	finngen_R9_K11_IBD_STRICT	6	31024947	MUC22	0.0536636	0.0181369	5034	371530	Inflammatory bowel disease	TRUE	reported	376564	6	30992724	0.025	1.41254e-06	3301	prot-a-1339	Histidine triad nucleotide-binding protein 2, mitochondrial	TRUE	reported
rs1679978	C	G	C	G	0.1356	0.0102795	0.36551	0.386843	FALSE	TRUE	FALSE	finngen_R9_K11_IBD_STRICT	1	53168677	SLC1A7	0.549818	0.0171889	5034	371530	Inflammatory bowel disease	TRUE	reported	376564	1	53634349	0.0283	1.69824e-06	3301	prot-a-1339	Histidine triad nucleotide-binding protein 2, mitochondrial	TRUE	reported
rs4234785	C	G	C	G	0.2307	0.00433168	0.92297	0.94197	FALSE	TRUE	FALSE	finngen_R9_K11_IBD_STRICT	4	6751607	KIAA0232	0.901957	0.0351627	5034	371530	Inflammatory bowel disease	TRUE	reported	376564	4	6753334	0.0478	1.41254e-06	3301	prot-a-1339	Histidine triad nucleotide-binding protein 2, mitochondrial	TRUE	reported
rs4809229	C	T	C	T	0.1694	-0.0493902	0.1391	0.122278	FALSE	FALSE	FALSE	finngen_R9_K11_IBD_STRICT	20	63795335	ZBTB46	0.0446262	0.0245947	5034	371530	Inflammatory bowel disease	TRUE	reported	376564	20	62426688	0.0358	2.29087e-06	3301	prot-a-1339	Histidine triad nucleotide-binding protein 2, mitochondrial	TRUE	reported
rs62053858	A	G	A	G	-0.4988	0.0382483	0.01581	0.0200077	FALSE	FALSE	FALSE	finngen_R9_K11_IBD_STRICT	17	5687603	NLRP1	0.525596	0.0602579	5034	371530	Inflammatory bowel disease	TRUE	reported	376564	17	5590923	0.1082	3.98107e-06	3301	prot-a-1339	Histidine triad nucleotide-binding protein 2, mitochondrial	TRUE	reported
rs646019	C	A	C	A	-0.1331	-0.0330265	0.63991	0.600705	FALSE	FALSE	FALSE	finngen_R9_K11_IBD_STRICT	17	28283642	TMEM97	0.049885	0.0168421	5034	371530	Inflammatory bowel disease	TRUE	reported	376564	17	26610668	0.0276	1.41254e-06	3301	prot-a-1339	Histidine triad nucleotide-binding protein 2, mitochondrial	TRUE	reported
rs78440144	A	G	A	G	-0.2222	-0.00430072	0.1052	0.0735614	FALSE	FALSE	FALSE	finngen_R9_K11_IBD_STRICT	14	19917735	OR4K5	0.897589	0.0334148	5034	371530	Inflammatory bowel disease	TRUE	reported	376564	14	20385894	0.0471	2.45471e-06	3301	prot-a-1339	Histidine triad nucleotide-binding protein 2, mitochondrial	TRUE	reported
rs117937763	T	G	T	G	0.803251	-0.157736	0.018	0.000788942	FALSE	FALSE	FALSE	finngen_R9_K11_IBD_STRICT	11	78392991	GAB2	0.560171	0.270751	5034	371530	Inflammatory bowel disease	TRUE	reported	376564	11	78104037	0.153413	7.17348e-07	1263	ebi-a-GCST90010109	Carbonic anhydrase 5A,mitochondrial levels	TRUE	reported
rs12048510	A	G	A	G	0.231563	-0.00849218	0.259	0.479749	FALSE	FALSE	FALSE	finngen_R9_K11_IBD_STRICT	1	50755493	FAF1	0.606288	0.0164775	5034	371530	Inflammatory bowel disease	TRUE	reported	376564	1	51221165	0.046059	7.18323e-07	1263	ebi-a-GCST90010109	Carbonic anhydrase 5A,mitochondrial levels	TRUE	reported
rs13062199	A	G	A	G	0.549405	0.0698001	0.031	0.0439095	FALSE	FALSE	FALSE	finngen_R9_K11_IBD_STRICT	3	110288740	NECTIN3	0.0973375	0.0421016	5034	371530	Inflammatory bowel disease	TRUE	reported	376564	3	110007587	0.118186	4.56226e-06	1263	ebi-a-GCST90010109	Carbonic anhydrase 5A,mitochondrial levels	TRUE	reported
rs2673422	A	G	A	G	0.192645	0.0088343	0.498	0.368687	FALSE	FALSE	FALSE	finngen_R9_K11_IBD_STRICT	4	13002281	RAB28	0.607091	0.0171797	5034	371530	Inflammatory bowel disease	TRUE	reported	376564	4	13003905	0.0406967	2.94483e-06	1263	ebi-a-GCST90010109	Carbonic anhydrase 5A,mitochondrial levels	TRUE	reported
rs35831978	C	T	C	T	-0.460679	-0.132411	0.045	0.0105116	FALSE	FALSE	FALSE	finngen_R9_K11_IBD_STRICT	6	2085703	GMDS	0.0899104	0.0780787	5034	371530	Inflammatory bowel disease	TRUE	reported	376564	6	2085937	0.0973617	3.33565e-06	1263	ebi-a-GCST90010109	Carbonic anhydrase 5A,mitochondrial levels	TRUE	reported
rs3759484	G	A	G	A	0.204527	-0.0159102	0.394	0.445213	FALSE	FALSE	FALSE	finngen_R9_K11_IBD_STRICT	13	46183164	LCP1	0.335911	0.0165339	5034	371530	Inflammatory bowel disease	TRUE	reported	376564	13	46757299	0.0417118	1.35922e-06	1263	ebi-a-GCST90010109	Carbonic anhydrase 5A,mitochondrial levels	TRUE	reported
rs3929518	C	T	C	T	0.19681	-0.0094816	0.366	0.567677	FALSE	FALSE	FALSE	finngen_R9_K11_IBD_STRICT	3	171844409	TMEM212	0.57015	0.0166979	5034	371530	Inflammatory bowel disease	TRUE	reported	376564	3	171562199	0.042279	4.56941e-06	1263	ebi-a-GCST90010109	Carbonic anhydrase 5A,mitochondrial levels	TRUE	reported
rs55870502	C	T	C	T	0.733761	0.0222375	0.185	0.150791	FALSE	FALSE	FALSE	finngen_R9_K11_IBD_STRICT	16	87893616	CA5A	0.337165	0.0231693	5034	371530	Inflammatory bowel disease	TRUE	reported	376564	16	87927222	0.0468916	5.66761e-40	1263	ebi-a-GCST90010109	Carbonic anhydrase 5A,mitochondrial levels	TRUE	reported
rs562576570	C	G	C	G	0.609942	0.0581092	0.023	0.0417522	FALSE	TRUE	FALSE	finngen_R9_K11_IBD_STRICT	1	245303420	KIF26B	0.171578	0.0425038	5034	371530	Inflammatory bowel disease	TRUE	reported	376564	1	245466722	0.130351	4.35712e-06	1263	ebi-a-GCST90010109	Carbonic anhydrase 5A,mitochondrial levels	TRUE	reported
rs7830850	C	A	C	A	0.853835	0.0495787	0.012	0.0272347	FALSE	FALSE	FALSE	finngen_R9_K11_IBD_STRICT	8	14213780	SGCZ	0.336964	0.0516347	5034	371530	Inflammatory bowel disease	TRUE	reported	376564	8	14071289	0.183679	4.39167e-06	1263	ebi-a-GCST90010109	Carbonic anhydrase 5A,mitochondrial levels	TRUE	reported
rs79551470	C	T	C	T	0.483782	-0.0307048	0.043	0.0509362	FALSE	FALSE	FALSE	finngen_R9_K11_IBD_STRICT	16	87036566	C16orf95	0.407388	0.0370607	5034	371530	Inflammatory bowel disease	TRUE	reported	376564	16	87070172	0.0986341	1.40146e-06	1263	ebi-a-GCST90010109	Carbonic anhydrase 5A,mitochondrial levels	TRUE	reported
rs118008291	A	G	A	G	-0.3314	0.0195757	0.03785	0.0184242	FALSE	FALSE	FALSE	finngen_R9_K11_IBD_STRICT	5	26231318	CDH9	0.751865	0.061913	5034	371530	Inflammatory bowel disease	TRUE	reported	376564	5	26231427	0.0651	3.63078e-07	3301	prot-a-2041	NFU1 iron-sulfur cluster scaffold homolog, mitochondrial	TRUE	reported
rs11902392	T	C	T	C	-0.1234	-0.00406629	0.35123	0.334946	FALSE	FALSE	FALSE	finngen_R9_K11_IBD_STRICT	2	141844575	LRP1B	0.815868	0.0174621	5034	371530	Inflammatory bowel disease	TRUE	reported	376564	2	142602144	0.0262	2.39883e-06	3301	prot-a-2041	NFU1 iron-sulfur cluster scaffold homolog, mitochondrial	TRUE	reported
rs13173656	T	C	T	C	-0.2086	-0.0656929	0.09764	0.066626	FALSE	FALSE	FALSE	finngen_R9_K11_IBD_STRICT	5	164078863	MAT2B	0.0427514	0.0324229	5034	371530	Inflammatory bowel disease	TRUE	reported	376564	5	163505869	0.0414	4.7863e-07	3301	prot-a-2041	NFU1 iron-sulfur cluster scaffold homolog, mitochondrial	TRUE	reported
rs3120096	A	G	A	G	0.1224	-0.029598	0.63801	0.66735	FALSE	FALSE	FALSE	finngen_R9_K11_IBD_STRICT	10	87404763	NUTM2D	0.0929073	0.0176152	5034	371530	Inflammatory bowel disease	TRUE	reported	376564	10	89164520	0.0267	4.67735e-06	3301	prot-a-2041	NFU1 iron-sulfur cluster scaffold homolog, mitochondrial	TRUE	reported
rs35581037	G	C	G	C	0.3508	0.0243982	0.02784	0.0383735	FALSE	TRUE	FALSE	finngen_R9_K11_IBD_STRICT	6	72935958	KCNQ5	0.573864	0.0433847	5034	371530	Inflammatory bowel disease	TRUE	reported	376564	6	73645681	0.0757	3.54813e-06	3301	prot-a-2041	NFU1 iron-sulfur cluster scaffold homolog, mitochondrial	TRUE	reported
rs61773545	A	C	A	C	0.365	-0.00679264	0.03142	0.0105047	FALSE	FALSE	FALSE	finngen_R9_K11_IBD_STRICT	1	48049946	AL356289.1	0.934123	0.0821773	5034	371530	Inflammatory bowel disease	TRUE	reported	376564	1	48515618	0.077	2.0893e-06	3301	prot-a-2041	NFU1 iron-sulfur cluster scaffold homolog, mitochondrial	TRUE	reported
rs73233144	A	T	A	T	-0.149	-0.0263675	0.18752	0.214889	FALSE	TRUE	FALSE	finngen_R9_K11_IBD_STRICT	4	14725890	CPEB2	0.185104	0.0198969	5034	371530	Inflammatory bowel disease	TRUE	reported	376564	4	14727514	0.0324	4.36516e-06	3301	prot-a-2041	NFU1 iron-sulfur cluster scaffold homolog, mitochondrial	TRUE	reported
rs74637005	A	G	A	G	-0.3624	0.00426237	0.03852	0.0192561	FALSE	FALSE	FALSE	finngen_R9_K11_IBD_STRICT	2	69423598	NFU1	0.943586	0.0602346	5034	371530	Inflammatory bowel disease	TRUE	reported	376564	2	69650730	0.067	6.30957e-08	3301	prot-a-2041	NFU1 iron-sulfur cluster scaffold homolog, mitochondrial	TRUE	reported
rs74659136	A	G	A	G	-0.2973	0.139369	0.03802	0.0265139	FALSE	FALSE	FALSE	finngen_R9_K11_IBD_STRICT	8	43533511	HGSNAT	0.0103973	0.0543915	5034	371530	Inflammatory bowel disease	TRUE	reported	376564	8	43388654	0.0651	4.89779e-06	3301	prot-a-2041	NFU1 iron-sulfur cluster scaffold homolog, mitochondrial	TRUE	reported
rs77235743	G	C	G	C	-0.5141	0.0533765	0.01596	0.0106752	FALSE	TRUE	FALSE	finngen_R9_K11_IBD_STRICT	1	35855466	AGO4	0.519401	0.0828483	5034	371530	Inflammatory bowel disease	TRUE	reported	376564	1	36321067	0.1091	2.45471e-06	3301	prot-a-2041	NFU1 iron-sulfur cluster scaffold homolog, mitochondrial	TRUE	reported
rs78393483	C	T	C	T	0.3325	-0.0652079	0.03316	0.0144933	FALSE	FALSE	FALSE	finngen_R9_K11_IBD_STRICT	13	42336424	AKAP11	0.331171	0.067103	5034	371530	Inflammatory bowel disease	TRUE	reported	376564	13	42910560	0.0727	4.7863e-06	3301	prot-a-2041	NFU1 iron-sulfur cluster scaffold homolog, mitochondrial	TRUE	reported
rs118187045	G	A	G	A	-0.1919	-0.0292431	0.0946	0.0400743	FALSE	FALSE	FALSE	finngen_R9_K11_IBD_STRICT	17	3077238	OR1D5	0.481049	0.0415022	5034	371530	Inflammatory bowel disease	TRUE	reported	376564	17	2980532	0.0411	3.01995e-06	3301	prot-a-2764	Mitochondrial sodium/hydrogen exchanger 9B2	TRUE	reported
rs150356321	A	G	A	G	-0.4246	0.00685993	0.0199	0.049186	FALSE	FALSE	FALSE	finngen_R9_K11_IBD_STRICT	15	97920272	ARRDC4	0.857395	0.0381763	5034	371530	Inflammatory bowel disease	TRUE	reported	376564	15	98463502	0.0881	1.44544e-06	3301	prot-a-2764	Mitochondrial sodium/hydrogen exchanger 9B2	TRUE	reported
rs174548	G	C	G	C	-0.1224	0.0683451	0.30541	0.405134	FALSE	TRUE	FALSE	finngen_R9_K11_IBD_STRICT	11	61803876	FADS1,FADS2	4.40382e-05	0.0167299	5034	371530	Inflammatory bowel disease	TRUE	reported	376564	11	61571348	0.0265	3.80189e-06	3301	prot-a-2764	Mitochondrial sodium/hydrogen exchanger 9B2	TRUE	reported
rs2473520	T	G	T	G	-0.1393	-0.00840677	0.22595	0.277326	FALSE	FALSE	FALSE	finngen_R9_K11_IBD_STRICT	6	139109923	HECA	0.645964	0.0183003	5034	371530	Inflammatory bowel disease	TRUE	reported	376564	6	139431060	0.0295	2.29087e-06	3301	prot-a-2764	Mitochondrial sodium/hydrogen exchanger 9B2	TRUE	reported
rs62125989	T	C	T	C	0.1347	0.00737726	0.31915	0.286821	FALSE	FALSE	FALSE	finngen_R9_K11_IBD_STRICT	19	48972619	GYS1	0.687284	0.0183265	5034	371530	Inflammatory bowel disease	TRUE	reported	376564	19	49475876	0.0275	1e-06	3301	prot-a-2764	Mitochondrial sodium/hydrogen exchanger 9B2	TRUE	reported
rs7144298	A	G	A	G	-0.2577	-0.0557525	0.63198	0.549352	FALSE	FALSE	FALSE	finngen_R9_K11_IBD_STRICT	14	105782062	IGHG3	0.000942649	0.0168584	5034	371530	Inflammatory bowel disease	TRUE	reported	376564	14	106248399	0.0276	1.1749e-20	3301	prot-a-2764	Mitochondrial sodium/hydrogen exchanger 9B2	TRUE	reported
rs78502515	G	A	G	A	-0.2079	0.00992101	0.08921	0.0273669	FALSE	FALSE	FALSE	finngen_R9_K11_IBD_STRICT	2	66881426	MEIS1	0.845277	0.0508384	5034	371530	Inflammatory bowel disease	TRUE	reported	376564	2	67108558	0.0429	1.25893e-06	3301	prot-a-2764	Mitochondrial sodium/hydrogen exchanger 9B2	TRUE	reported
rs7975929	A	G	A	G	-0.5349	0.0370633	0.01459	0.00696136	FALSE	FALSE	FALSE	finngen_R9_K11_IBD_STRICT	12	130489945	RIMBP2	0.712523	0.100587	5034	371530	Inflammatory bowel disease	TRUE	reported	376564	12	130974490	0.1056	4.0738e-07	3301	prot-a-2764	Mitochondrial sodium/hydrogen exchanger 9B2	TRUE	reported
rs9528980	A	G	A	G	-0.1727	0.0568359	0.15174	0.130221	FALSE	FALSE	FALSE	finngen_R9_K11_IBD_STRICT	13	65839926	PCDH9	0.0238144	0.0251474	5034	371530	Inflammatory bowel disease	TRUE	reported	376564	13	66414058	0.0347	6.30957e-07	3301	prot-a-2764	Mitochondrial sodium/hydrogen exchanger 9B2	TRUE	reported
rs12194995	C	T	C	T	0.252655	0.0201699	0.157	0.21119	FALSE	FALSE	FALSE	finngen_R9_K11_IBD_STRICT	6	51945701	PKHD1	0.318934	0.0202377	5034	371530	Inflammatory bowel disease	TRUE	reported	376564	6	51810499	0.0537174	3.41067e-06	1296	ebi-a-GCST90010120	2,4-dienoyl-CoA reductase,mitochondrial levels	TRUE	reported
rs4415303	G	A	G	A	-0.199727	-0.00746712	0.632	0.619038	FALSE	FALSE	FALSE	finngen_R9_K11_IBD_STRICT	8	73174843	SBSPON	0.662061	0.0170845	5034	371530	Inflammatory bowel disease	TRUE	reported	376564	8	74087078	0.0416232	2.15357e-06	1296	ebi-a-GCST90010120	2,4-dienoyl-CoA reductase,mitochondrial levels	TRUE	reported
rs5750720	A	C	A	C	-0.229333	0.00881755	0.242	0.405301	FALSE	FALSE	FALSE	finngen_R9_K11_IBD_STRICT	22	22208677	IGLV10-54	0.60204	0.016909	5034	371530	Inflammatory bowel disease	TRUE	reported	376564	22	22563068	0.0478484	2.72471e-06	1296	ebi-a-GCST90010120	2,4-dienoyl-CoA reductase,mitochondrial levels	TRUE	reported
rs7000098	T	C	T	C	-0.394769	-0.0255007	0.076	0.140468	FALSE	FALSE	FALSE	finngen_R9_K11_IBD_STRICT	8	64280133	BHLHE22	0.278843	0.0235481	5034	371530	Inflammatory bowel disease	TRUE	reported	376564	8	65192690	0.0756578	4.09562e-07	1296	ebi-a-GCST90010120	2,4-dienoyl-CoA reductase,mitochondrial levels	TRUE	reported
rs7704118	C	G	C	G	-0.253257	-0.0151596	0.834	0.863371	FALSE	TRUE	FALSE	finngen_R9_K11_IBD_STRICT	5	36683582	SLC1A3	0.529267	0.0240963	5034	371530	Inflammatory bowel disease	TRUE	reported	376564	5	36683684	0.0536673	3.29777e-06	1296	ebi-a-GCST90010120	2,4-dienoyl-CoA reductase,mitochondrial levels	TRUE	reported
rs1229741	A	G	A	G	-0.1216	0.000629435	0.3636	0.286403	FALSE	FALSE	FALSE	finngen_R9_K11_IBD_STRICT	5	137381035	SPOCK1	0.972458	0.0182308	5034	371530	Inflammatory bowel disease	TRUE	reported	376564	5	136716724	0.0253	1.58489e-06	3301	prot-a-63	Apoptosis-inducing factor 1, mitochondrial	TRUE	reported
rs138661486	T	G	T	G	0.6858	-0.101454	0.01056	0.00540174	FALSE	FALSE	FALSE	finngen_R9_K11_IBD_STRICT	12	128592766	TMEM132C	0.360806	0.111021	5034	371530	Inflammatory bowel disease	TRUE	reported	376564	12	129077311	0.1424	1.47911e-06	3301	prot-a-63	Apoptosis-inducing factor 1, mitochondrial	TRUE	reported
rs141832213	G	C	G	C	-0.6223	0.13393	0.01059	0.0137044	FALSE	TRUE	FALSE	finngen_R9_K11_IBD_STRICT	20	18979434	SCP2D1	0.075511	0.0753542	5034	371530	Inflammatory bowel disease	TRUE	reported	376564	20	18960078	0.1293	1.47911e-06	3301	prot-a-63	Apoptosis-inducing factor 1, mitochondrial	TRUE	reported
rs144939579	T	C	T	C	-0.4625	0.0508668	0.0179	0.00629174	FALSE	FALSE	FALSE	finngen_R9_K11_IBD_STRICT	11	5425450	HBE1,HBG2	0.636782	0.107722	5034	371530	Inflammatory bowel disease	TRUE	reported	376564	11	5446680	0.0971	1.90546e-06	3301	prot-a-63	Apoptosis-inducing factor 1, mitochondrial	TRUE	reported
rs148726098	G	T	G	T	0.4723	-0.0474305	0.01694	0.0388657	FALSE	FALSE	FALSE	finngen_R9_K11_IBD_STRICT	14	55325835	FBXO34	0.256505	0.0418004	5034	371530	Inflammatory bowel disease	TRUE	reported	376564	14	55792553	0.101	2.95121e-06	3301	prot-a-63	Apoptosis-inducing factor 1, mitochondrial	TRUE	reported
rs2111902	G	T	G	T	0.128	0.00919578	0.29452	0.30918	FALSE	FALSE	FALSE	finngen_R9_K11_IBD_STRICT	12	108884971	DAO	0.607617	0.0179088	5034	371530	Inflammatory bowel disease	TRUE	reported	376564	12	109278747	0.0279	4.57088e-06	3301	prot-a-63	Apoptosis-inducing factor 1, mitochondrial	TRUE	reported
rs66584741	C	T	C	T	-0.1246	0.0252593	0.30669	0.328518	FALSE	FALSE	FALSE	finngen_R9_K11_IBD_STRICT	5	159840458	ADRA1B	0.152069	0.017636	5034	371530	Inflammatory bowel disease	TRUE	reported	376564	5	159267465	0.0265	2.5704e-06	3301	prot-a-63	Apoptosis-inducing factor 1, mitochondrial	TRUE	reported
rs74988614	G	T	G	T	0.1717	0.00518679	0.15854	0.224817	FALSE	FALSE	FALSE	finngen_R9_K11_IBD_STRICT	1	113513195	MAGI3	0.792257	0.019693	5034	371530	Inflammatory bowel disease	TRUE	reported	376564	1	114055817	0.0349	8.70964e-07	3301	prot-a-63	Apoptosis-inducing factor 1, mitochondrial	TRUE	reported
rs75484784	C	T	C	T	0.1754	0.0128934	0.12849	0.133325	FALSE	FALSE	FALSE	finngen_R9_K11_IBD_STRICT	14	22283230	TRAC,TRDC	0.597866	0.0244437	5034	371530	Inflammatory bowel disease	TRUE	reported	376564	14	22751113	0.0384	4.7863e-06	3301	prot-a-63	Apoptosis-inducing factor 1, mitochondrial	TRUE	reported
rs77658130	A	G	A	G	0.3024	-0.020103	0.03761	0.0216993	FALSE	FALSE	FALSE	finngen_R9_K11_IBD_STRICT	6	8837005	SLC35B3	0.72086	0.0562623	5034	371530	Inflammatory bowel disease	TRUE	reported	376564	6	8837238	0.065	3.23594e-06	3301	prot-a-63	Apoptosis-inducing factor 1, mitochondrial	TRUE	reported
rs78241438	G	A	G	A	-0.3077	0.0392827	0.04101	0.0259626	FALSE	FALSE	FALSE	finngen_R9_K11_IBD_STRICT	16	49211543	CBLN1	0.455186	0.0526016	5034	371530	Inflammatory bowel disease	TRUE	reported	376564	16	49245454	0.0674	4.89779e-06	3301	prot-a-63	Apoptosis-inducing factor 1, mitochondrial	TRUE	reported
rs78745329	G	A	G	A	0.6545	-0.106032	0.1096	0.126994	FALSE	FALSE	FALSE	finngen_R9_K11_IBD_STRICT	14	106012954	IGHV4-4	2.26042e-05	0.0250225	5034	371530	Inflammatory bowel disease	TRUE	reported	376564	14	106479137	0.0397	5.12861e-61	3301	prot-a-63	Apoptosis-inducing factor 1, mitochondrial	TRUE	reported
rs9615748	A	C	A	C	-0.1618	0.0236865	0.15327	0.216417	FALSE	FALSE	FALSE	finngen_R9_K11_IBD_STRICT	22	48070296	FAM19A5	0.240611	0.0201851	5034	371530	Inflammatory bowel disease	TRUE	reported	376564	22	48466113	0.0352	4.2658e-06	3301	prot-a-63	Apoptosis-inducing factor 1, mitochondrial	TRUE	reported
rs12355543	G	T	G	T	-0.2329	0.0171491	0.06824	0.0788017	FALSE	FALSE	FALSE	finngen_R9_K11_IBD_STRICT	10	432245	DIP2C	0.578585	0.030874	5034	371530	Inflammatory bowel disease	TRUE	reported	376564	10	478185	0.0506	4.0738e-06	3301	prot-a-2025	NADH dehydrogenase [ubiquinone] iron-sulfur protein 4, mitochondrial	TRUE	reported
rs1329424	G	T	G	T	0.867	0.0185933	0.61159	0.566447	FALSE	FALSE	FALSE	finngen_R9_K11_IBD_STRICT	1	196677046	CFH	0.260354	0.0165192	5034	371530	Inflammatory bowel disease	TRUE	reported	376564	1	196646176	0.0205	1e-200	3301	prot-a-2025	NADH dehydrogenase [ubiquinone] iron-sulfur protein 4, mitochondrial	TRUE	reported
rs143366101	T	C	T	C	-0.5585	-0.0615088	0.014	0.00177641	FALSE	FALSE	FALSE	finngen_R9_K11_IBD_STRICT	2	148720590	EPC2	0.752025	0.194666	5034	371530	Inflammatory bowel disease	TRUE	reported	376564	2	149478159	0.1154	1.28825e-06	3301	prot-a-2025	NADH dehydrogenase [ubiquinone] iron-sulfur protein 4, mitochondrial	TRUE	reported
rs17020942	A	G	A	G	-0.4448	-0.0639534	0.02006	0.00412215	FALSE	FALSE	FALSE	finngen_R9_K11_IBD_STRICT	3	28076830	CMC1	0.621861	0.129666	5034	371530	Inflammatory bowel disease	TRUE	reported	376564	3	28118321	0.0957	3.38844e-06	3301	prot-a-2025	NADH dehydrogenase [ubiquinone] iron-sulfur protein 4, mitochondrial	TRUE	reported
rs17584783	T	C	T	C	0.1178	0.0100446	0.44904	0.30285	FALSE	FALSE	FALSE	finngen_R9_K11_IBD_STRICT	3	2854035	CNTN4	0.575665	0.0179455	5034	371530	Inflammatory bowel disease	TRUE	reported	376564	3	2895719	0.0254	3.38844e-06	3301	prot-a-2025	NADH dehydrogenase [ubiquinone] iron-sulfur protein 4, mitochondrial	TRUE	reported
rs2640498	G	A	G	A	0.1236	-0.0140323	0.58276	0.63643	FALSE	FALSE	FALSE	finngen_R9_K11_IBD_STRICT	1	110639922	KCNA2	0.412593	0.0171264	5034	371530	Inflammatory bowel disease	TRUE	reported	376564	1	111182544	0.0262	2.29087e-06	3301	prot-a-2025	NADH dehydrogenase [ubiquinone] iron-sulfur protein 4, mitochondrial	TRUE	reported
rs34140990	A	C	A	C	0.1193	-0.00663328	0.42058	0.455432	FALSE	FALSE	FALSE	finngen_R9_K11_IBD_STRICT	11	69859571	FGF3	0.687049	0.0164654	5034	371530	Inflammatory bowel disease	TRUE	reported	376564	11	69674339	0.0251	1.94984e-06	3301	prot-a-2025	NADH dehydrogenase [ubiquinone] iron-sulfur protein 4, mitochondrial	TRUE	reported
rs4111399	C	T	C	T	-0.1143	-0.0297283	0.4589	0.43794	FALSE	FALSE	FALSE	finngen_R9_K11_IBD_STRICT	9	77112605	VPS13A	0.0731139	0.0165884	5034	371530	Inflammatory bowel disease	TRUE	reported	376564	9	79727521	0.025	4.89779e-06	3301	prot-a-2025	NADH dehydrogenase [ubiquinone] iron-sulfur protein 4, mitochondrial	TRUE	reported
rs523427	G	A	G	A	-0.2753	-0.00575226	0.95536	0.949639	FALSE	FALSE	FALSE	finngen_R9_K11_IBD_STRICT	1	197254317	CRB1	0.878591	0.0376566	5034	371530	Inflammatory bowel disease	TRUE	reported	376564	1	197223447	0.0601	4.57088e-06	3301	prot-a-2025	NADH dehydrogenase [ubiquinone] iron-sulfur protein 4, mitochondrial	TRUE	reported
rs55843549	G	T	G	T	0.1192	0.026145	0.58004	0.611102	FALSE	FALSE	FALSE	finngen_R9_K11_IBD_STRICT	8	91306665	SLC26A7	0.121033	0.0168628	5034	371530	Inflammatory bowel disease	TRUE	reported	376564	8	92318893	0.0251	2.13796e-06	3301	prot-a-2025	NADH dehydrogenase [ubiquinone] iron-sulfur protein 4, mitochondrial	TRUE	reported
rs6139104	T	A	T	A	0.1952	-0.0418527	0.09492	0.0821953	FALSE	TRUE	FALSE	finngen_R9_K11_IBD_STRICT	20	409666	RBCK1	0.154577	0.0294003	5034	371530	Inflammatory bowel disease	TRUE	reported	376564	20	390310	0.0417	2.88403e-06	3301	prot-a-2025	NADH dehydrogenase [ubiquinone] iron-sulfur protein 4, mitochondrial	TRUE	reported
rs74927039	A	G	A	G	0.2289	-0.037324	0.07105	0.048837	FALSE	FALSE	FALSE	finngen_R9_K11_IBD_STRICT	6	92776898	EPHA7	0.321233	0.0376277	5034	371530	Inflammatory bowel disease	TRUE	reported	376564	6	93486616	0.0485	2.39883e-06	3301	prot-a-2025	NADH dehydrogenase [ubiquinone] iron-sulfur protein 4, mitochondrial	TRUE	reported
rs75034267	G	A	G	A	0.479	0.0611787	0.01528	0.0102259	FALSE	FALSE	FALSE	finngen_R9_K11_IBD_STRICT	8	14040470	SGCZ	0.467657	0.0842336	5034	371530	Inflammatory bowel disease	TRUE	reported	376564	8	13897979	0.1008	2.04174e-06	3301	prot-a-2025	NADH dehydrogenase [ubiquinone] iron-sulfur protein 4, mitochondrial	TRUE	reported
rs75969601	A	C	A	C	0.2476	-0.0392485	0.06086	0.0280427	FALSE	FALSE	FALSE	finngen_R9_K11_IBD_STRICT	20	58193285	ANKRD60	0.423266	0.0490136	5034	371530	Inflammatory bowel disease	TRUE	reported	376564	20	56768341	0.0519	1.86209e-06	3301	prot-a-2025	NADH dehydrogenase [ubiquinone] iron-sulfur protein 4, mitochondrial	TRUE	reported
rs76747184	G	C	G	C	-0.4315	0.0132227	0.02326	0.0609203	FALSE	TRUE	FALSE	finngen_R9_K11_IBD_STRICT	16	10344747	ATF7IP2	0.70322	0.0347072	5034	371530	Inflammatory bowel disease	TRUE	reported	376564	16	10438604	0.0939	4.2658e-06	3301	prot-a-2025	NADH dehydrogenase [ubiquinone] iron-sulfur protein 4, mitochondrial	TRUE	reported
rs7777571	G	T	G	T	-0.1422	0.0422326	0.24906	0.255147	FALSE	FALSE	FALSE	finngen_R9_K11_IBD_STRICT	7	11718644	THSD7A	0.0270091	0.0190978	5034	371530	Inflammatory bowel disease	TRUE	reported	376564	7	11758271	0.0291	1e-06	3301	prot-a-2025	NADH dehydrogenase [ubiquinone] iron-sulfur protein 4, mitochondrial	TRUE	reported
rs8013508	A	G	A	G	-0.1804	0.0264309	0.11971	0.0862449	FALSE	FALSE	FALSE	finngen_R9_K11_IBD_STRICT	14	32703232	AKAP6	0.374003	0.0297311	5034	371530	Inflammatory bowel disease	TRUE	reported	376564	14	33172438	0.0391	3.98107e-06	3301	prot-a-2025	NADH dehydrogenase [ubiquinone] iron-sulfur protein 4, mitochondrial	TRUE	reported
rs9877675	G	A	G	A	0.1222	0.00471663	0.39374	0.47759	FALSE	FALSE	FALSE	finngen_R9_K11_IBD_STRICT	3	163033624	OTOL1	0.774588	0.01647	5034	371530	Inflammatory bowel disease	TRUE	reported	376564	3	162751412	0.0255	1.65959e-06	3301	prot-a-2025	NADH dehydrogenase [ubiquinone] iron-sulfur protein 4, mitochondrial	TRUE	reported
rs12453825	T	C	T	C	-0.1412	1.48909e-05	0.30662	0.378191	FALSE	FALSE	FALSE	finngen_R9_K11_IBD_STRICT	17	17916321	TOM1L2	0.9993	0.0169668	5034	371530	Inflammatory bowel disease	TRUE	reported	376564	17	17819635	0.0272	2.0893e-07	3301	prot-a-1055	Phenylalanine--tRNA ligase, mitochondrial	TRUE	reported
rs1927942	T	C	T	C	-0.3066	0.0796225	0.03765	0.0641707	FALSE	FALSE	FALSE	finngen_R9_K11_IBD_STRICT	9	71320598	TRPM3	0.0259657	0.0357577	5034	371530	Inflammatory bowel disease	TRUE	reported	376564	9	73935514	0.0652	2.51189e-06	3301	prot-a-1055	Phenylalanine--tRNA ligase, mitochondrial	TRUE	reported
rs2468789	G	T	G	T	-0.8031	-0.0340061	0.97392	0.982493	FALSE	FALSE	FALSE	finngen_R9_K11_IBD_STRICT	11	18210202	MRGPRX4	0.595332	0.0640264	5034	371530	Inflammatory bowel disease	TRUE	reported	376564	11	18231749	0.0774	3.01995e-25	3301	prot-a-1055	Phenylalanine--tRNA ligase, mitochondrial	TRUE	reported
rs34227891	G	A	G	A	0.1275	-0.0144367	0.28582	0.254842	FALSE	FALSE	FALSE	finngen_R9_K11_IBD_STRICT	18	62143330	PIGN	0.44319	0.0188267	5034	371530	Inflammatory bowel disease	TRUE	reported	376564	18	59810563	0.0275	3.54813e-06	3301	prot-a-1055	Phenylalanine--tRNA ligase, mitochondrial	TRUE	reported
rs34272872	C	T	C	T	-0.1244	-0.0322774	0.33893	0.230548	FALSE	FALSE	FALSE	finngen_R9_K11_IBD_STRICT	19	47813055	TPRX1	0.0963452	0.0194111	5034	371530	Inflammatory bowel disease	TRUE	reported	376564	19	48316312	0.0267	3.31131e-06	3301	prot-a-1055	Phenylalanine--tRNA ligase, mitochondrial	TRUE	reported
rs34909003	T	A	T	A	0.1442	-0.0130476	0.22427	0.149013	FALSE	TRUE	FALSE	finngen_R9_K11_IBD_STRICT	7	149029346	PDIA4	0.571569	0.0230629	5034	371530	Inflammatory bowel disease	TRUE	reported	376564	7	148726438	0.03	1.47911e-06	3301	prot-a-1055	Phenylalanine--tRNA ligase, mitochondrial	TRUE	reported
rs62153403	C	T	C	T	0.3138	0.0557969	0.04918	0.0384643	FALSE	FALSE	FALSE	finngen_R9_K11_IBD_STRICT	2	105629013	NCK2	0.207497	0.0442664	5034	371530	Inflammatory bowel disease	TRUE	reported	376564	2	106245470	0.058	6.16595e-08	3301	prot-a-1055	Phenylalanine--tRNA ligase, mitochondrial	TRUE	reported
rs72966948	T	C	T	C	0.1624	-0.0321622	0.14174	0.187491	FALSE	FALSE	FALSE	finngen_R9_K11_IBD_STRICT	4	135742427	PABPC4L	0.12337	0.020874	5034	371530	Inflammatory bowel disease	TRUE	reported	376564	4	136663582	0.0356	4.89779e-06	3301	prot-a-1055	Phenylalanine--tRNA ligase, mitochondrial	TRUE	reported
rs74118532	A	G	A	G	0.2278	-0.0307363	0.07682	0.0780127	FALSE	FALSE	FALSE	finngen_R9_K11_IBD_STRICT	1	165258143	LMX1A	0.310007	0.0302759	5034	371530	Inflammatory bowel disease	TRUE	reported	376564	1	165227380	0.0462	7.94328e-07	3301	prot-a-1055	Phenylalanine--tRNA ligase, mitochondrial	TRUE	reported
rs9536760	A	G	A	G	0.3447	0.0741809	0.02757	0.00990524	FALSE	FALSE	FALSE	finngen_R9_K11_IBD_STRICT	13	54566715	OLFM4	0.387386	0.085821	5034	371530	Inflammatory bowel disease	TRUE	reported	376564	13	55140850	0.0752	4.46684e-06	3301	prot-a-1055	Phenylalanine--tRNA ligase, mitochondrial	TRUE	reported
rs12631019	C	T	C	T	0.3911	-0.0312434	0.03571	0.0546947	FALSE	FALSE	FALSE	finngen_R9_K11_IBD_STRICT	3	168078525	GOLIM4	0.387748	0.0361736	5034	371530	Inflammatory bowel disease	TRUE	reported	376564	3	167796313	0.0756	2.29087e-07	3301	prot-a-1997	N-acetylglutamate synthase, mitochondrial	TRUE	reported
rs150703756	T	C	T	C	-0.4028	-0.00535762	0.02646	0.0309374	FALSE	FALSE	FALSE	finngen_R9_K11_IBD_STRICT	4	54222807	RP11-231C18.3	0.910459	0.0476407	5034	371530	Inflammatory bowel disease	TRUE	reported	376564	4	55088974	0.0862	2.95121e-06	3301	prot-a-1997	N-acetylglutamate synthase, mitochondrial	TRUE	reported
rs17753817	C	T	C	T	0.5688	0.0493743	0.01387	0.0278563	FALSE	FALSE	FALSE	finngen_R9_K11_IBD_STRICT	14	94680147	SERPINA3	0.333142	0.0510169	5034	371530	Inflammatory bowel disease	TRUE	reported	376564	14	95146484	0.1228	3.63078e-06	3301	prot-a-1997	N-acetylglutamate synthase, mitochondrial	TRUE	reported
rs2297640	A	G	A	G	-0.1881	-0.0131958	0.11902	0.0635281	FALSE	FALSE	FALSE	finngen_R9_K11_IBD_STRICT	10	119452861	GRK5	0.693595	0.0334935	5034	371530	Inflammatory bowel disease	TRUE	reported	376564	10	121212373	0.038	7.24436e-07	3301	prot-a-1997	N-acetylglutamate synthase, mitochondrial	TRUE	reported
rs61925204	T	G	T	G	-0.3444	0.0735541	0.03584	0.029304	FALSE	FALSE	FALSE	finngen_R9_K11_IBD_STRICT	12	76244928	BBS10	0.147334	0.0507616	5034	371530	Inflammatory bowel disease	TRUE	reported	376564	12	76638708	0.0735	2.75423e-06	3301	prot-a-1997	N-acetylglutamate synthase, mitochondrial	TRUE	reported
rs61943574	G	A	G	A	0.3285	0.025979	0.03423	0.0101755	FALSE	FALSE	FALSE	finngen_R9_K11_IBD_STRICT	13	33281726	STARD13	0.759142	0.0847302	5034	371530	Inflammatory bowel disease	TRUE	reported	376564	13	33855863	0.0713	4.0738e-06	3301	prot-a-1997	N-acetylglutamate synthase, mitochondrial	TRUE	reported
rs78321734	T	C	T	C	-0.2114	0.0422823	0.07926	0.135656	FALSE	FALSE	FALSE	finngen_R9_K11_IBD_STRICT	16	12967049	SHISA9	0.0827104	0.0243678	5034	371530	Inflammatory bowel disease	TRUE	reported	376564	16	13060906	0.0458	3.98107e-06	3301	prot-a-1997	N-acetylglutamate synthase, mitochondrial	TRUE	reported
rs9811264	T	C	T	C	0.2301	0.0450992	0.92486	0.955446	FALSE	FALSE	FALSE	finngen_R9_K11_IBD_STRICT	3	54200278	CACNA2D3	0.248514	0.0390818	5034	371530	Inflammatory bowel disease	TRUE	reported	376564	3	54234305	0.0474	1.20226e-06	3301	prot-a-1997	N-acetylglutamate synthase, mitochondrial	TRUE	reported
rs13058412	G	A	G	A	-0.1144	0.0175626	0.44156	0.457157	FALSE	FALSE	FALSE	finngen_R9_K11_IBD_STRICT	22	48942600	FAM19A5	0.287071	0.0164973	5034	371530	Inflammatory bowel disease	TRUE	reported	376564	22	49338412	0.025	4.67735e-06	3301	prot-a-1281	GrpE protein homolog 1, mitochondrial	TRUE	reported
rs150012467	G	A	G	A	-0.3761	0.0576025	0.03288	0.0467803	FALSE	FALSE	FALSE	finngen_R9_K11_IBD_STRICT	8	102908990	AZIN1	0.148868	0.0399036	5034	371530	Inflammatory bowel disease	TRUE	reported	376564	8	103921218	0.0744	4.2658e-07	3301	prot-a-1281	GrpE protein homolog 1, mitochondrial	TRUE	reported
rs56401773	A	G	A	G	0.1193	0.0126933	0.4353	0.436214	FALSE	FALSE	FALSE	finngen_R9_K11_IBD_STRICT	4	172167876	GALNTL6	0.445075	0.0166218	5034	371530	Inflammatory bowel disease	TRUE	reported	376564	4	173089027	0.0254	2.5704e-06	3301	prot-a-1281	GrpE protein homolog 1, mitochondrial	TRUE	reported
rs72673754	G	A	G	A	0.3228	0.0106912	0.04056	0.019282	FALSE	FALSE	FALSE	finngen_R9_K11_IBD_STRICT	14	40984467	LRFN5	0.85962	0.060451	5034	371530	Inflammatory bowel disease	TRUE	reported	376564	14	41453672	0.065	6.76083e-07	3301	prot-a-1281	GrpE protein homolog 1, mitochondrial	TRUE	reported
rs74273198	A	G	A	G	0.2462	-0.0158032	0.06474	0.0377643	FALSE	FALSE	FALSE	finngen_R9_K11_IBD_STRICT	20	40674370	MAFB	0.714607	0.0432163	5034	371530	Inflammatory bowel disease	TRUE	reported	376564	20	39303010	0.0526	2.88403e-06	3301	prot-a-1281	GrpE protein homolog 1, mitochondrial	TRUE	reported
rs79209987	G	A	G	A	0.25	0.0960264	0.07895	0.055154	FALSE	FALSE	FALSE	finngen_R9_K11_IBD_STRICT	10	3289680	PITRM1	0.0112484	0.0378819	5034	371530	Inflammatory bowel disease	TRUE	reported	376564	10	3331872	0.0488	2.95121e-07	3301	prot-a-1281	GrpE protein homolog 1, mitochondrial	TRUE	reported
rs143881860	C	G	C	G	-0.6317	-0.178119	0.01108	0.00405966	FALSE	TRUE	FALSE	finngen_R9_K11_IBD_STRICT	13	77363492	MYCBP2	0.14773	0.123045	5034	371530	Inflammatory bowel disease	TRUE	reported	376564	13	77937627	0.1351	2.95121e-06	3301	prot-a-1965	Peptide chain release factor 1-like, mitochondrial	TRUE	reported
rs147159109	A	G	A	G	0.4661	0.0182812	0.02611	0.0344707	FALSE	FALSE	FALSE	finngen_R9_K11_IBD_STRICT	4	127771168	SLC25A31	0.687559	0.0454564	5034	371530	Inflammatory bowel disease	TRUE	reported	376564	4	128692323	0.0794	4.2658e-09	3301	prot-a-1965	Peptide chain release factor 1-like, mitochondrial	TRUE	reported
rs1884313	T	C	T	C	0.1734	0.00303784	0.11997	0.0868392	FALSE	FALSE	FALSE	finngen_R9_K11_IBD_STRICT	6	42173990	GUCA1A	0.917457	0.029312	5034	371530	Inflammatory bowel disease	TRUE	reported	376564	6	42141728	0.0376	4.16869e-06	3301	prot-a-1965	Peptide chain release factor 1-like, mitochondrial	TRUE	reported
rs2075518	G	A	G	A	-0.1505	0.00400822	0.17105	0.132894	FALSE	FALSE	FALSE	finngen_R9_K11_IBD_STRICT	16	21206625	ZP2	0.868768	0.0242594	5034	371530	Inflammatory bowel disease	TRUE	reported	376564	16	21217946	0.0326	3.89045e-06	3301	prot-a-1965	Peptide chain release factor 1-like, mitochondrial	TRUE	reported
rs371928233	G	C	G	C	0.5431	-0.0323126	0.01479	0.00953468	FALSE	TRUE	FALSE	finngen_R9_K11_IBD_STRICT	3	174260219	NLGN1	0.699071	0.0835868	5034	371530	Inflammatory bowel disease	TRUE	reported	376564	3	173978009	0.1132	1.58489e-06	3301	prot-a-1965	Peptide chain release factor 1-like, mitochondrial	TRUE	reported
rs4703614	C	A	C	A	0.1301	0.0272879	0.72	0.728862	FALSE	FALSE	FALSE	finngen_R9_K11_IBD_STRICT	5	73839458	ARHGEF28	0.137073	0.0183537	5034	371530	Inflammatory bowel disease	TRUE	reported	376564	5	73135283	0.0274	2.04174e-06	3301	prot-a-1965	Peptide chain release factor 1-like, mitochondrial	TRUE	reported
rs503366	C	T	C	T	0.1652	0.0241329	0.49736	0.527216	FALSE	FALSE	FALSE	finngen_R9_K11_IBD_STRICT	6	153012415	RGS17	0.142036	0.0164365	5034	371530	Inflammatory bowel disease	TRUE	reported	376564	6	153333550	0.0243	1.14815e-11	3301	prot-a-1965	Peptide chain release factor 1-like, mitochondrial	TRUE	reported
rs6509826	T	C	T	C	-0.1582	-0.0259464	0.19862	0.221475	FALSE	FALSE	FALSE	finngen_R9_K11_IBD_STRICT	19	53803615	NLRP12	0.189517	0.0197761	5034	371530	Inflammatory bowel disease	TRUE	reported	376564	19	54306869	0.0314	4.57088e-07	3301	prot-a-1965	Peptide chain release factor 1-like, mitochondrial	TRUE	reported
rs76531731	T	C	T	C	0.1493	0.0147332	0.20843	0.221115	FALSE	FALSE	FALSE	finngen_R9_K11_IBD_STRICT	8	120539483	MTBP,SNTB1	0.463428	0.020094	5034	371530	Inflammatory bowel disease	TRUE	reported	376564	8	121551723	0.0321	3.23594e-06	3301	prot-a-1965	Peptide chain release factor 1-like, mitochondrial	TRUE	reported
rs7687067	A	G	A	G	0.1203	0.00257153	0.37415	0.399324	FALSE	FALSE	FALSE	finngen_R9_K11_IBD_STRICT	4	162558262	FSTL5	0.878261	0.0167883	5034	371530	Inflammatory bowel disease	TRUE	reported	376564	4	163479414	0.0261	3.89045e-06	3301	prot-a-1965	Peptide chain release factor 1-like, mitochondrial	TRUE	reported
rs148516665	C	T	C	T	-0.5823	0.0500639	0.0123	0.0322757	FALSE	FALSE	FALSE	finngen_R9_K11_IBD_STRICT	12	106155195	NUAK1	0.299343	0.0482384	5034	371530	Inflammatory bowel disease	TRUE	reported	376564	12	106548973	0.1263	4.0738e-06	3301	prot-a-2026	NADH dehydrogenase [ubiquinone] flavoprotein 2, mitochondrial	TRUE	reported
rs3859667	A	T	A	T	-0.1258	0.0256852	0.39321	0.449704	FALSE	TRUE	TRUE	finngen_R9_K11_IBD_STRICT	20	4305149	ADRA1D	0.121439	0.0165843	5034	371530	Inflammatory bowel disease	TRUE	reported	376564	20	4285796	0.0258	1.04713e-06	3301	prot-a-2026	NADH dehydrogenase [ubiquinone] flavoprotein 2, mitochondrial	TRUE	reported
rs719535	C	T	C	T	0.1361	0.00535196	0.75807	0.712568	FALSE	FALSE	FALSE	finngen_R9_K11_IBD_STRICT	9	116713991	ASTN2	0.768134	0.0181535	5034	371530	Inflammatory bowel disease	TRUE	reported	376564	9	119476270	0.0293	3.31131e-06	3301	prot-a-2026	NADH dehydrogenase [ubiquinone] flavoprotein 2, mitochondrial	TRUE	reported
rs72822692	A	G	A	G	0.2932	-0.0448547	0.03949	0.0656162	FALSE	FALSE	FALSE	finngen_R9_K11_IBD_STRICT	2	109288887	SH3RF3	0.170242	0.0327066	5034	371530	Inflammatory bowel disease	TRUE	reported	376564	2	109905343	0.0633	3.54813e-06	3301	prot-a-2026	NADH dehydrogenase [ubiquinone] flavoprotein 2, mitochondrial	TRUE	reported
rs740081	T	C	T	C	-0.1419	0.03756	0.23897	0.191243	FALSE	FALSE	FALSE	finngen_R9_K11_IBD_STRICT	14	72651513	DPF3	0.0770957	0.0212468	5034	371530	Inflammatory bowel disease	TRUE	reported	376564	14	73118221	0.0296	1.62181e-06	3301	prot-a-2026	NADH dehydrogenase [ubiquinone] flavoprotein 2, mitochondrial	TRUE	reported
rs752046	G	A	G	A	-0.1328	0.0315478	0.52143	0.496702	FALSE	FALSE	FALSE	finngen_R9_K11_IBD_STRICT	12	106717782	RFX4	0.0547394	0.0164232	5034	371530	Inflammatory bowel disease	TRUE	reported	376564	12	107111560	0.0247	7.24436e-08	3301	prot-a-2026	NADH dehydrogenase [ubiquinone] flavoprotein 2, mitochondrial	TRUE	reported
rs76304582	A	C	A	C	-0.4587	0.0225882	0.01896	0.00714163	FALSE	FALSE	FALSE	finngen_R9_K11_IBD_STRICT	4	25409144	ANAPC4	0.821818	0.1003	5034	371530	Inflammatory bowel disease	TRUE	reported	376564	4	25410766	0.099	3.54813e-06	3301	prot-a-2026	NADH dehydrogenase [ubiquinone] flavoprotein 2, mitochondrial	TRUE	reported
rs149189745	T	C	T	C	0.3921	0.243864	0.02566	0.00872671	FALSE	FALSE	FALSE	finngen_R9_K11_IBD_STRICT	10	57811219	IPMK	0.0151182	0.100375	5034	371530	Inflammatory bowel disease	TRUE	reported	376564	10	59570979	0.0847	3.63078e-06	3301	prot-a-2235	[Pyruvate dehydrogenase (acetyl-transferring)] kinase isozyme 1, mitochondrial	TRUE	reported
rs28760293	T	A	T	A	0.1557	-0.0106053	0.17555	0.180958	FALSE	TRUE	FALSE	finngen_R9_K11_IBD_STRICT	4	168538163	PALLD	0.618416	0.0212916	5034	371530	Inflammatory bowel disease	TRUE	reported	376564	4	169459314	0.0326	1.8197e-06	3301	prot-a-2235	[Pyruvate dehydrogenase (acetyl-transferring)] kinase isozyme 1, mitochondrial	TRUE	reported
rs3019294	T	C	T	C	-0.2304	-0.0301379	0.07233	0.0462645	FALSE	FALSE	FALSE	finngen_R9_K11_IBD_STRICT	8	98826303	STK3	0.436919	0.0387672	5034	371530	Inflammatory bowel disease	TRUE	reported	376564	8	99838531	0.049	2.51189e-06	3301	prot-a-2235	[Pyruvate dehydrogenase (acetyl-transferring)] kinase isozyme 1, mitochondrial	TRUE	reported
rs704	A	G	A	G	0.4579	0.0504697	0.46665	0.432416	FALSE	FALSE	FALSE	finngen_R9_K11_IBD_STRICT	17	28367840	CTB-96E2.2,SARM1,VTN	0.00228934	0.0165481	5034	371530	Inflammatory bowel disease	TRUE	reported	376564	17	26694861	0.0234	1.86209e-85	3301	prot-a-2235	[Pyruvate dehydrogenase (acetyl-transferring)] kinase isozyme 1, mitochondrial	TRUE	reported
rs7101739	A	G	A	G	0.1527	-0.00630267	0.26094	0.248921	FALSE	FALSE	FALSE	finngen_R9_K11_IBD_STRICT	11	2563673	KCNQ1	0.744401	0.0193315	5034	371530	Inflammatory bowel disease	TRUE	reported	376564	11	2584903	0.0316	1.31826e-06	3301	prot-a-2235	[Pyruvate dehydrogenase (acetyl-transferring)] kinase isozyme 1, mitochondrial	TRUE	reported
rs72832456	G	A	G	A	0.318	0.0790546	0.03478	0.00570492	FALSE	FALSE	FALSE	finngen_R9_K11_IBD_STRICT	2	114903581	DPP10	0.484908	0.113189	5034	371530	Inflammatory bowel disease	TRUE	reported	376564	2	115661158	0.0689	3.89045e-06	3301	prot-a-2235	[Pyruvate dehydrogenase (acetyl-transferring)] kinase isozyme 1, mitochondrial	TRUE	reported
rs77005271	T	C	T	C	0.211	-0.0487486	0.0861	0.133802	FALSE	FALSE	FALSE	finngen_R9_K11_IBD_STRICT	2	27434814	NRBP1	0.0402717	0.0237688	5034	371530	Inflammatory bowel disease	TRUE	reported	376564	2	27657681	0.0445	2.13796e-06	3301	prot-a-2235	[Pyruvate dehydrogenase (acetyl-transferring)] kinase isozyme 1, mitochondrial	TRUE	reported
rs7939002	A	G	A	G	0.1167	-0.00670702	0.42739	0.459363	FALSE	FALSE	FALSE	finngen_R9_K11_IBD_STRICT	11	122979108	BSX	0.685182	0.0165441	5034	371530	Inflammatory bowel disease	TRUE	reported	376564	11	122849816	0.0253	3.89045e-06	3301	prot-a-2235	[Pyruvate dehydrogenase (acetyl-transferring)] kinase isozyme 1, mitochondrial	TRUE	reported
rs9603430	T	C	T	C	-0.1286	-0.0253101	0.28782	0.291584	FALSE	FALSE	FALSE	finngen_R9_K11_IBD_STRICT	13	38801091	FREM2	0.163055	0.0181451	5034	371530	Inflammatory bowel disease	TRUE	reported	376564	13	39375228	0.0279	4.0738e-06	3301	prot-a-2235	[Pyruvate dehydrogenase (acetyl-transferring)] kinase isozyme 1, mitochondrial	TRUE	reported
rs2229209	T	C	T	C	0.4286	0.0228006	0.02024	0.0345047	FALSE	FALSE	FALSE	finngen_R9_K11_IBD_STRICT	16	56872714	SLC12A3	0.616226	0.0454914	5034	371530	Inflammatory bowel disease	TRUE	reported	376564	16	56906626	0.0888	1.38038e-06	3301	prot-a-1368	4-hydroxy-2-oxoglutarate aldolase, mitochondrial	TRUE	reported
rs2277809	A	G	A	G	-0.355	0.140034	0.02676	0.00970055	FALSE	FALSE	FALSE	finngen_R9_K11_IBD_STRICT	21	44331939	C21orf2	0.115827	0.0890499	5034	371530	Inflammatory bowel disease	TRUE	reported	376564	21	45751822	0.0756	2.69153e-06	3301	prot-a-1368	4-hydroxy-2-oxoglutarate aldolase, mitochondrial	TRUE	reported
rs2805936	T	C	T	C	0.1279	-0.00703978	0.35614	0.460292	FALSE	FALSE	FALSE	finngen_R9_K11_IBD_STRICT	13	62992660	RP11-310K10.1	0.669542	0.0164953	5034	371530	Inflammatory bowel disease	TRUE	reported	376564	13	63566793	0.0262	1.02329e-06	3301	prot-a-1368	4-hydroxy-2-oxoglutarate aldolase, mitochondrial	TRUE	reported

## Sheet: Table S4
Table S4: The single nucleotide polymorphism selected for ulcerative colitis to perform Mendelian randomization analysis.
SNP	effect_allele.exposure	other_allele.exposure	effect_allele.outcome	other_allele.outcome	beta.exposure	beta.outcome	eaf.exposure	eaf.outcome	remove	palindromic	ambiguous	id.outcome	chr.outcome	pos.outcome	gene.outcome	pval.outcome	se.outcome	ncase.outcome	ncontrol.outcome	outcome	mr_keep.outcome	pval_origin.outcome	samplesize.outcome	chr.exposure	pos.exposure	se.exposure	pval.exposure	samplesize.exposure	id.exposure	exposure	mr_keep.exposure	pval_origin.exposure	data_source.exposure	maf	R2	F.value	action	mr_keep
rs10048951	A	G	A	G	0.2099	-0.00618767	0.91497	0.932452	FALSE	FALSE	FALSE	finngen_R9_K11_UC_STRICT	3	114851790	ZBTB20	0.877897	0.0402751	5034	371530	Ulcerative colitis	TRUE	reported	376564	3	114570637	0.044	1.8197e-06	3301	prot-a-2866	Steroidogenic acute regulatory protein, mitochondrial	TRUE	reported	igd	0.08503	0.00685542	22.7721	2	TRUE
rs112638217	C	T	C	T	0.5342	-0.0420691	0.01235	0.0300517	FALSE	FALSE	FALSE	finngen_R9_K11_UC_STRICT	18	49105818	DYM	0.468674	0.0580553	5034	371530	Ulcerative colitis	TRUE	reported	376564	18	46632188	0.1153	3.63078e-06	3301	prot-a-2866	Steroidogenic acute regulatory protein, mitochondrial	TRUE	reported	igd	0.01235	0.00696158	23.1273	2	TRUE
rs115542122	C	T	C	T	0.2542	-0.0453856	0.07406	0.0487707	FALSE	FALSE	FALSE	finngen_R9_K11_UC_STRICT	2	212183326	ERBB4	0.330915	0.0466799	5034	371530	Ulcerative colitis	TRUE	reported	376564	2	213048051	0.0517	8.91251e-07	3301	prot-a-2866	Steroidogenic acute regulatory protein, mitochondrial	TRUE	reported	igd	0.07406	0.00886232	29.4982	2	TRUE
rs116983610	C	T	C	T	0.2776	0.0467846	0.04808	0.0681429	FALSE	FALSE	FALSE	finngen_R9_K11_UC_STRICT	6	78910658	IRAK1BP1	0.252993	0.0409275	5034	371530	Ulcerative colitis	TRUE	reported	376564	6	79620375	0.0605	4.46684e-06	3301	prot-a-2866	Steroidogenic acute regulatory protein, mitochondrial	TRUE	reported	igd	0.04808	0.00705397	23.4364	2	TRUE
rs117374296	C	T	C	T	-0.3979	0.0302735	0.0272	0.0168536	FALSE	FALSE	FALSE	finngen_R9_K11_UC_STRICT	11	87595411	TMEM135	0.709826	0.0813607	5034	371530	Ulcerative colitis	TRUE	reported	376564	11	87306303	0.0775	2.88403e-07	3301	prot-a-2866	Steroidogenic acute regulatory protein, mitochondrial	TRUE	reported	igd	0.0272	0.00837858	27.8745	2	TRUE
rs12448062	A	G	A	G	-0.3718	-0.0209731	0.96839	0.963312	FALSE	FALSE	FALSE	finngen_R9_K11_UC_STRICT	16	82589195	CDH13	0.699077	0.0542549	5034	371530	Ulcerative colitis	TRUE	reported	376564	16	82622800	0.0708	1.51356e-07	3301	prot-a-2866	Steroidogenic acute regulatory protein, mitochondrial	TRUE	reported	igd	0.03161	0.00846298	28.1577	2	TRUE
rs1891240	G	A	G	A	-0.1443	-0.0391717	0.72201	0.731619	FALSE	FALSE	FALSE	finngen_R9_K11_UC_STRICT	1	236531294	LGALS8	0.0882348	0.0229775	5034	371530	Ulcerative colitis	TRUE	reported	376564	1	236694594	0.0278	2.0893e-07	3301	prot-a-2866	Steroidogenic acute regulatory protein, mitochondrial	TRUE	reported	igd	0.27799	0.00835863	27.8075	2	TRUE
rs2668206	C	A	C	A	-0.1652	-0.0112121	0.63507	0.751261	FALSE	FALSE	FALSE	finngen_R9_K11_UC_STRICT	3	165775666	BCHE	0.631408	0.0233709	5034	371530	Ulcerative colitis	TRUE	reported	376564	3	165493454	0.0254	8.51138e-11	3301	prot-a-2866	Steroidogenic acute regulatory protein, mitochondrial	TRUE	reported	igd	0.36493	0.0126497	42.2661	2	TRUE
rs4638841	A	G	A	G	-0.1511	-0.0136962	0.1849	0.174529	FALSE	FALSE	FALSE	finngen_R9_K11_UC_STRICT	2	32873108	TTC27	0.603911	0.0264005	5034	371530	Ulcerative colitis	TRUE	reported	376564	2	33098175	0.0319	2.13796e-06	3301	prot-a-2866	Steroidogenic acute regulatory protein, mitochondrial	TRUE	reported	igd	0.1849	0.00688187	22.8606	2	TRUE
rs570667425	G	A	G	A	-0.4627	0.0806217	0.01915	0.00876432	FALSE	FALSE	FALSE	finngen_R9_K11_UC_STRICT	5	106981014	EFNA5	0.47735	0.11346	5034	371530	Ulcerative colitis	TRUE	reported	376564	5	106316715	0.0969	1.77828e-06	3301	prot-a-2866	Steroidogenic acute regulatory protein, mitochondrial	TRUE	reported	igd	0.01915	0.00804267	26.7479	2	TRUE
rs72639874	G	A	G	A	0.1269	0.0051156	0.32348	0.266516	FALSE	FALSE	FALSE	finngen_R9_K11_UC_STRICT	13	94826084	SOX21	0.822987	0.0228677	5034	371530	Ulcerative colitis	TRUE	reported	376564	13	95478338	0.0269	2.39883e-06	3301	prot-a-2866	Steroidogenic acute regulatory protein, mitochondrial	TRUE	reported	igd	0.32348	0.00704825	23.4172	2	TRUE
rs7412	T	C	T	C	-0.3285	-0.00289201	0.07776	0.052198	FALSE	FALSE	FALSE	finngen_R9_K11_UC_STRICT	19	44908822	APOE	0.94915	0.0453478	5034	371530	Ulcerative colitis	TRUE	reported	376564	19	45412079	0.0461	1.09648e-12	3301	prot-a-2866	Steroidogenic acute regulatory protein, mitochondrial	TRUE	reported	igd	0.07776	0.0154775	51.863	2	TRUE
rs77734300	T	A	T	A	-0.2475	0.0102604	0.06424	0.139541	FALSE	TRUE	FALSE	finngen_R9_K11_UC_STRICT	8	63281938	YTHDF3	0.725566	0.0292295	5034	371530	Ulcerative colitis	TRUE	reported	376564	8	64194496	0.0516	1.62181e-06	3301	prot-a-2866	Steroidogenic acute regulatory protein, mitochondrial	TRUE	reported	igd	0.06424	0.00736462	24.4761	2	TRUE
rs79429216	A	G	A	G	0.5105	0.108835	0.01301	0.0041915	FALSE	FALSE	FALSE	finngen_R9_K11_UC_STRICT	19	44942260	APOC4,APOC4-APOC2	0.51059	0.165423	5034	371530	Ulcerative colitis	TRUE	reported	376564	19	45445517	0.1095	3.0903e-06	3301	prot-a-2866	Steroidogenic acute regulatory protein, mitochondrial	TRUE	reported	igd	0.01301	0.00669286	22.2285	2	TRUE
rs10094827	A	T	A	T	0.1266	0.00767685	0.30642	0.359577	FALSE	TRUE	FALSE	finngen_R9_K11_UC_STRICT	8	23357448	LOXL2	0.716132	0.0211115	5034	371530	Ulcerative colitis	TRUE	reported	376564	8	23214961	0.0271	3.0903e-06	3301	prot-a-1220	Glutaredoxin-2, mitochondrial	TRUE	reported	igd	0.30642	0.00681257	22.6288	2	TRUE
rs112534334	T	C	T	C	0.4624	-0.095263	0.01781	0.00398662	FALSE	FALSE	FALSE	finngen_R9_K11_UC_STRICT	6	135870528	PDE7B	0.552259	0.160273	5034	371530	Ulcerative colitis	TRUE	reported	376564	6	136191666	0.0978	2.23872e-06	3301	prot-a-1220	Glutaredoxin-2, mitochondrial	TRUE	reported	igd	0.01781	0.0074804	24.8638	2	TRUE
rs12154507	C	G	C	G	-0.1613	-0.0190199	0.19252	0.214364	FALSE	TRUE	FALSE	finngen_R9_K11_UC_STRICT	7	111902683	DOCK4	0.436864	0.0244628	5034	371530	Ulcerative colitis	TRUE	reported	376564	7	111542739	0.0321	5.24807e-07	3301	prot-a-1220	Glutaredoxin-2, mitochondrial	TRUE	reported	igd	0.19252	0.00808921	26.904	2	TRUE
rs1285272	T	C	T	C	0.1253	-0.00130387	0.5682	0.620206	FALSE	FALSE	FALSE	finngen_R9_K11_UC_STRICT	17	79857097	CBX4	0.949801	0.0207104	5034	371530	Ulcerative colitis	TRUE	reported	376564	17	77830896	0.0247	3.89045e-07	3301	prot-a-1220	Glutaredoxin-2, mitochondrial	TRUE	reported	igd	0.4318	0.007704	25.6128	2	TRUE
rs148212596	G	A	G	A	1.1837	0.0155201	0.0198	0.00764215	FALSE	FALSE	FALSE	finngen_R9_K11_UC_STRICT	1	193105381	GLRX2	0.893955	0.116429	5034	371530	Ulcerative colitis	TRUE	reported	376564	1	193074511	0.0881	3.54813e-41	3301	prot-a-1220	Glutaredoxin-2, mitochondrial	TRUE	reported	igd	0.0198	0.0543868	189.741	2	TRUE
rs1914903	A	G	A	G	0.1578	-0.0327958	0.15811	0.132797	FALSE	FALSE	FALSE	finngen_R9_K11_UC_STRICT	4	124062719	ANKRD50	0.26748	0.0295755	5034	371530	Ulcerative colitis	TRUE	reported	376564	4	124983874	0.0337	2.88403e-06	3301	prot-a-1220	Glutaredoxin-2, mitochondrial	TRUE	reported	igd	0.15811	0.00662916	22.0156	2	TRUE
rs56110507	G	T	G	T	0.3834	-0.0974476	0.02303	0.00854075	FALSE	FALSE	FALSE	finngen_R9_K11_UC_STRICT	7	70529388	AUTS2	0.34953	0.104166	5034	371530	Ulcerative colitis	TRUE	reported	376564	7	69994374	0.0828	3.71535e-06	3301	prot-a-1220	Glutaredoxin-2, mitochondrial	TRUE	reported	igd	0.02303	0.00661469	21.9672	2	TRUE
rs62143197	A	G	A	G	0.381	0.0147045	0.22311	0.193283	FALSE	FALSE	FALSE	finngen_R9_K11_UC_STRICT	19	53817462	NLRP12	0.567358	0.0257094	5034	371530	Ulcerative colitis	TRUE	reported	376564	19	54320716	0.0297	1.47911e-37	3301	prot-a-1220	Glutaredoxin-2, mitochondrial	TRUE	reported	igd	0.22311	0.0503221	174.809	2	TRUE
rs62343939	T	C	T	C	0.2487	0.077574	0.0572	0.015615	FALSE	FALSE	FALSE	finngen_R9_K11_UC_STRICT	5	4699328	ADAMTS16	0.357625	0.0843288	5034	371530	Ulcerative colitis	TRUE	reported	376564	5	4699441	0.0541	4.2658e-06	3301	prot-a-1220	Glutaredoxin-2, mitochondrial	TRUE	reported	igd	0.0572	0.0066711	22.1557	2	TRUE
rs74334049	A	G	A	G	0.2381	0.00152305	0.08235	0.130946	FALSE	FALSE	FALSE	finngen_R9_K11_UC_STRICT	16	6455348	RBFOX1	0.959648	0.0301023	5034	371530	Ulcerative colitis	TRUE	reported	376564	16	6505349	0.0515	3.80189e-06	3301	prot-a-1220	Glutaredoxin-2, mitochondrial	TRUE	reported	igd	0.08235	0.0085682	28.5108	2	TRUE
rs75405943	C	T	C	T	0.3795	0.0210153	0.02663	0.0336188	FALSE	FALSE	FALSE	finngen_R9_K11_UC_STRICT	7	28061054	JAZF1	0.709867	0.0564876	5034	371530	Ulcerative colitis	TRUE	reported	376564	7	28100673	0.0786	1.38038e-06	3301	prot-a-1220	Glutaredoxin-2, mitochondrial	TRUE	reported	igd	0.02663	0.00746625	24.8165	2	TRUE
rs852607	G	A	G	A	-0.1453	0.000931738	0.7473	0.766944	FALSE	FALSE	FALSE	finngen_R9_K11_UC_STRICT	5	10996623	CTNND2	0.968807	0.0238267	5034	371530	Ulcerative colitis	TRUE	reported	376564	5	10996735	0.0281	2.29087e-07	3301	prot-a-1220	Glutaredoxin-2, mitochondrial	TRUE	reported	igd	0.2527	0.00797373	26.5168	2	TRUE
rs10116217	A	G	A	G	0.0628	-0.00284077	0.4422	0.417615	FALSE	FALSE	FALSE	finngen_R9_K11_UC_STRICT	9	70699693	TRPM3	0.889237	0.0203975	5034	371530	Ulcerative colitis	TRUE	reported	376564	9	73314609	0.0137	4.22698e-06	10708	ebi-a-GCST90019407	Electron transfer flavoprotein subunit alpha, mitochondrial measurement	TRUE	reported	igd	0.4422	0.00194557	20.8699	2	TRUE
rs10484696	C	T	C	T	0.1121	-0.00934804	0.0901	0.105105	FALSE	FALSE	FALSE	finngen_R9_K11_UC_STRICT	6	1759506	GMDS	0.775466	0.0327736	5034	371530	Ulcerative colitis	TRUE	reported	376564	6	1759740	0.0236	2.04899e-06	10708	ebi-a-GCST90019407	Electron transfer flavoprotein subunit alpha, mitochondrial measurement	TRUE	reported	igd	0.0901	0.00206044	22.1046	2	TRUE
rs10922098	T	C	T	C	-0.2136	0.0139517	0.6073	0.564775	FALSE	FALSE	FALSE	finngen_R9_K11_UC_STRICT	1	196695521	CFH	0.490405	0.0202297	5034	371530	Ulcerative colitis	TRUE	reported	376564	1	196664651	0.0135	1.24911e-56	10708	ebi-a-GCST90019407	Electron transfer flavoprotein subunit alpha, mitochondrial measurement	TRUE	reported	igd	0.3927	0.0217619	238.166	2	TRUE
rs12222198	A	G	A	G	-0.0695	0.015519	0.2757	0.332843	FALSE	FALSE	FALSE	finngen_R9_K11_UC_STRICT	11	20958876	NELL1	0.468633	0.0214142	5034	371530	Ulcerative colitis	TRUE	reported	376564	11	20980422	0.015	3.76296e-06	10708	ebi-a-GCST90019407	Electron transfer flavoprotein subunit alpha, mitochondrial measurement	TRUE	reported	igd	0.2757	0.0019291	20.6929	2	TRUE
rs1423376	T	C	T	C	0.0637	0.00046368	0.5305	0.472481	FALSE	FALSE	FALSE	finngen_R9_K11_UC_STRICT	5	58802543	RAB3C	0.981702	0.0202174	5034	371530	Ulcerative colitis	TRUE	reported	376564	5	58098370	0.0133	1.71002e-06	10708	ebi-a-GCST90019407	Electron transfer flavoprotein subunit alpha, mitochondrial measurement	TRUE	reported	igd	0.4695	0.0020213	21.6838	2	TRUE
rs149424711	C	T	C	T	0.311	-0.286152	0.0103	0.00149532	FALSE	FALSE	FALSE	finngen_R9_K11_UC_STRICT	17	66095449	CEP112	0.198552	0.222567	5034	371530	Ulcerative colitis	TRUE	reported	376564	17	64091567	0.0674	3.96698e-06	10708	ebi-a-GCST90019407	Electron transfer flavoprotein subunit alpha, mitochondrial measurement	TRUE	reported	igd	0.0103	0.00197193	21.1532	2	TRUE
rs17713088	T	G	T	G	0.1287	0.00960934	0.2054	0.176395	FALSE	FALSE	FALSE	finngen_R9_K11_UC_STRICT	3	165770816	BCHE	0.716429	0.0264548	5034	371530	Ulcerative colitis	TRUE	reported	376564	3	165488604	0.0164	4.13428e-15	10708	ebi-a-GCST90019407	Electron transfer flavoprotein subunit alpha, mitochondrial measurement	TRUE	reported	igd	0.2054	0.00540675	58.1993	2	TRUE
rs197082	C	T	C	T	0.0806	-0.034278	0.2238	0.2336	FALSE	FALSE	FALSE	finngen_R9_K11_UC_STRICT	2	59718482	BCL11A	0.146684	0.0236182	5034	371530	Ulcerative colitis	TRUE	reported	376564	2	59945617	0.0161	5.79202e-07	10708	ebi-a-GCST90019407	Electron transfer flavoprotein subunit alpha, mitochondrial measurement	TRUE	reported	igd	0.2238	0.00225701	24.2182	2	TRUE
rs305950	C	G	C	G	0.071	0.010201	0.7269	0.768965	FALSE	TRUE	FALSE	finngen_R9_K11_UC_STRICT	19	41140834	CYP2F1	0.669902	0.0239301	5034	371530	Ulcerative colitis	TRUE	reported	376564	19	41646739	0.0155	4.66305e-06	10708	ebi-a-GCST90019407	Electron transfer flavoprotein subunit alpha, mitochondrial measurement	TRUE	reported	igd	0.2731	0.00200144	21.4704	2	TRUE
rs384267	T	G	T	G	-0.075	-0.0068767	0.7463	0.826348	FALSE	FALSE	FALSE	finngen_R9_K11_UC_STRICT	5	41267116	C6	0.79718	0.0267577	5034	371530	Ulcerative colitis	TRUE	reported	376564	5	41267218	0.0157	1.68702e-06	10708	ebi-a-GCST90019407	Electron transfer flavoprotein subunit alpha, mitochondrial measurement	TRUE	reported	igd	0.2537	0.00213003	22.8528	2	TRUE
rs391165	A	G	A	G	0.1537	0.102539	0.1373	0.0806816	FALSE	FALSE	FALSE	finngen_R9_K11_UC_STRICT	6	31979309	STK19	0.00606778	0.037367	5034	371530	Ulcerative colitis	TRUE	reported	376564	6	31947086	0.0193	1.77419e-15	10708	ebi-a-GCST90019407	Electron transfer flavoprotein subunit alpha, mitochondrial measurement	TRUE	reported	igd	0.1373	0.00559639	60.2522	2	TRUE
rs704	A	G	A	G	0.1953	0.0514715	0.4725	0.432735	FALSE	FALSE	FALSE	finngen_R9_K11_UC_STRICT	17	28367840	CTB-96E2.2,SARM1,VTN	0.0114267	0.0203495	5034	371530	Ulcerative colitis	TRUE	reported	376564	17	26694861	0.0133	6.20583e-49	10708	ebi-a-GCST90019407	Electron transfer flavoprotein subunit alpha, mitochondrial measurement	TRUE	reported	igd	0.4725	0.0190134	207.502	2	TRUE
rs72724971	G	A	G	A	-0.1255	-0.017519	0.0678	0.03576	FALSE	FALSE	FALSE	finngen_R9_K11_UC_STRICT	9	28073340	LINGO2	0.744787	0.0538184	5034	371530	Ulcerative colitis	TRUE	reported	376564	9	28073338	0.0269	3.12097e-06	10708	ebi-a-GCST90019407	Electron transfer flavoprotein subunit alpha, mitochondrial measurement	TRUE	reported	igd	0.0678	0.00199093	21.3574	2	TRUE
rs75605578	C	T	C	T	0.1932	-0.00376366	0.0316	0.0558267	FALSE	FALSE	FALSE	finngen_R9_K11_UC_STRICT	12	118502266	SUDS3	0.932196	0.0442353	5034	371530	Ulcerative colitis	TRUE	reported	376564	12	118940071	0.0397	1.14101e-06	10708	ebi-a-GCST90019407	Electron transfer flavoprotein subunit alpha, mitochondrial measurement	TRUE	reported	igd	0.0316	0.00228447	24.5136	2	TRUE
rs79495512	C	T	C	T	0.5827	0.0216457	0.0877	0.125101	FALSE	FALSE	FALSE	finngen_R9_K11_UC_STRICT	15	76199996	TMEM266	0.48068	0.030694	5034	371530	Ulcerative colitis	TRUE	reported	376564	15	76492337	0.0229	1.99986e-142	10708	ebi-a-GCST90019407	Electron transfer flavoprotein subunit alpha, mitochondrial measurement	TRUE	reported	igd	0.0877	0.0543322	615.1	2	TRUE
rs9817294	C	T	C	T	0.0798	-0.0226822	0.2393	0.310322	FALSE	FALSE	FALSE	finngen_R9_K11_UC_STRICT	3	177994888	KCNMB2	0.29681	0.0217408	5034	371530	Ulcerative colitis	TRUE	reported	376564	3	177712676	0.0157	3.83902e-07	10708	ebi-a-GCST90019407	Electron transfer flavoprotein subunit alpha, mitochondrial measurement	TRUE	reported	igd	0.2393	0.00231842	24.8787	2	TRUE
rs10209419	T	C	T	C	-0.1408	-0.0214693	0.29562	0.312183	FALSE	FALSE	FALSE	finngen_R9_K11_UC_STRICT	2	117073387	DDX18	0.321979	0.0216775	5034	371530	Ulcerative colitis	TRUE	reported	376564	2	117830963	0.027	1.7378e-07	3301	prot-a-1961	Mitochondrial fission regulator 1	TRUE	reported	igd	0.29562	0.00825612	27.4637	2	TRUE
rs10960397	T	C	T	C	-0.1189	-0.0265979	0.42439	0.442545	FALSE	FALSE	FALSE	finngen_R9_K11_UC_STRICT	9	11953279	TYRP1	0.190112	0.0202999	5034	371530	Ulcerative colitis	TRUE	reported	376564	9	11953279	0.0257	3.54813e-06	3301	prot-a-1961	Mitochondrial fission regulator 1	TRUE	reported	igd	0.42439	0.00690696	22.9446	2	TRUE
rs112482385	A	C	A	C	-0.1512	-0.0225389	0.18319	0.209896	FALSE	FALSE	FALSE	finngen_R9_K11_UC_STRICT	5	131044073	HINT1	0.36123	0.024686	5034	371530	Ulcerative colitis	TRUE	reported	376564	5	130379766	0.0317	1.8197e-06	3301	prot-a-1961	Mitochondrial fission regulator 1	TRUE	reported	igd	0.18319	0.00684158	22.7259	2	TRUE
rs2744605	A	G	A	G	-0.2976	0.0014847	0.04842	0.127827	FALSE	FALSE	FALSE	finngen_R9_K11_UC_STRICT	6	24544104	KIAA0319	0.960778	0.0301905	5034	371530	Ulcerative colitis	TRUE	reported	376564	6	24544332	0.0597	6.16595e-07	3301	prot-a-1961	Mitochondrial fission regulator 1	TRUE	reported	igd	0.04842	0.00816142	27.1461	2	TRUE
rs6974316	A	G	A	G	-0.1473	-0.0252249	0.19953	0.227592	FALSE	FALSE	FALSE	finngen_R9_K11_UC_STRICT	7	154752834	DPP6	0.289059	0.0237928	5034	371530	Ulcerative colitis	TRUE	reported	376564	7	154544544	0.0319	3.98107e-06	3301	prot-a-1961	Mitochondrial fission regulator 1	TRUE	reported	igd	0.19953	0.00693089	23.0246	2	TRUE
rs735757	G	A	G	A	-0.1307	0.000766805	0.69056	0.664325	FALSE	FALSE	FALSE	finngen_R9_K11_UC_STRICT	19	30845808	ZNF536	0.971371	0.0213661	5034	371530	Ulcerative colitis	TRUE	reported	376564	19	31336715	0.0267	9.54993e-07	3301	prot-a-1961	Mitochondrial fission regulator 1	TRUE	reported	igd	0.30944	0.00730061	24.2618	2	TRUE
rs8178824	T	C	T	C	-0.3668	0.103154	0.02967	0.0106897	FALSE	FALSE	FALSE	finngen_R9_K11_UC_STRICT	17	66228657	APOH	0.316612	0.103005	5034	371530	Ulcerative colitis	TRUE	reported	376564	17	64224775	0.0724	4.0738e-07	3301	prot-a-1961	Mitochondrial fission regulator 1	TRUE	reported	igd	0.02967	0.00774686	25.7564	2	TRUE
rs10215427	G	A	G	A	0.1217	-0.136795	0.5905	0.56158	FALSE	FALSE	FALSE	finngen_R9_K11_UC_STRICT	7	107857797	DLD	1.49727e-11	0.0202715	5034	371530	Ulcerative colitis	TRUE	reported	376564	7	107498242	0.0256	2.04174e-06	3301	prot-a-825	Dihydrolipoyl dehydrogenase, mitochondrial	TRUE	reported	igd	0.4095	0.00716284	23.8007	2	TRUE
rs113544990	A	G	A	G	-0.3411	-0.0282434	0.03152	0.0289346	FALSE	FALSE	FALSE	finngen_R9_K11_UC_STRICT	11	73412989	FAM168A	0.634398	0.0593917	5034	371530	Ulcerative colitis	TRUE	reported	376564	11	73124034	0.0708	1.44544e-06	3301	prot-a-825	Dihydrolipoyl dehydrogenase, mitochondrial	TRUE	reported	igd	0.03152	0.00710347	23.602	2	TRUE
rs115306582	A	G	A	G	-0.3874	0.102692	0.0252	0.0196912	FALSE	FALSE	FALSE	finngen_R9_K11_UC_STRICT	1	60972378	NFIA	0.181172	0.0767988	5034	371530	Ulcerative colitis	TRUE	reported	376564	1	61438050	0.0819	2.23872e-06	3301	prot-a-825	Dihydrolipoyl dehydrogenase, mitochondrial	TRUE	reported	igd	0.0252	0.00737336	24.5054	2	TRUE
rs116165628	C	T	C	T	-0.1861	0.113715	0.1221	0.0604338	FALSE	FALSE	FALSE	finngen_R9_K11_UC_STRICT	11	87966810	RAB38	0.00828533	0.0430703	5034	371530	Ulcerative colitis	TRUE	reported	376564	11	87677702	0.0393	2.23872e-06	3301	prot-a-825	Dihydrolipoyl dehydrogenase, mitochondrial	TRUE	reported	igd	0.1221	0.00742478	24.6776	2	TRUE
rs11932940	A	G	A	G	0.1289	0.0140372	0.68844	0.722846	FALSE	FALSE	FALSE	finngen_R9_K11_UC_STRICT	4	23924364	PPARGC1A	0.534678	0.0226085	5034	371530	Ulcerative colitis	TRUE	reported	376564	4	23925987	0.0278	3.71535e-06	3301	prot-a-825	Dihydrolipoyl dehydrogenase, mitochondrial	TRUE	reported	igd	0.31156	0.0071276	23.6828	2	TRUE
rs12294029	C	A	C	A	-0.136	0.0676082	0.2694	0.18701	FALSE	FALSE	FALSE	finngen_R9_K11_UC_STRICT	11	68489591	PPP6R3	0.010335	0.0263639	5034	371530	Ulcerative colitis	TRUE	reported	376564	11	68257059	0.0282	1.34896e-06	3301	prot-a-825	Dihydrolipoyl dehydrogenase, mitochondrial	TRUE	reported	igd	0.2694	0.0072809	24.1959	2	TRUE
rs138193086	C	A	C	A	-0.5671	0.268602	0.01534	0.00706802	FALSE	FALSE	FALSE	finngen_R9_K11_UC_STRICT	5	20591263	CDH18	0.0479844	0.135829	5034	371530	Ulcerative colitis	TRUE	reported	376564	5	20591372	0.1104	2.81838e-07	3301	prot-a-825	Dihydrolipoyl dehydrogenase, mitochondrial	TRUE	reported	igd	0.01534	0.00971541	32.3656	2	TRUE
rs139146065	T	G	T	G	-0.4797	-0.129491	0.01609	0.00527862	FALSE	FALSE	FALSE	finngen_R9_K11_UC_STRICT	16	86658700	FOXL1	0.326501	0.131974	5034	371530	Ulcerative colitis	TRUE	reported	376564	16	86692306	0.1046	4.57088e-06	3301	prot-a-825	Dihydrolipoyl dehydrogenase, mitochondrial	TRUE	reported	igd	0.01609	0.00728586	24.2125	2	TRUE
rs191045832	A	T	A	T	0.4218	-0.0733069	0.01973	0.0574825	FALSE	TRUE	FALSE	finngen_R9_K11_UC_STRICT	10	92137810	CPEB3	0.0816959	0.0421078	5034	371530	Ulcerative colitis	TRUE	reported	376564	10	93897567	0.0908	3.46737e-06	3301	prot-a-825	Dihydrolipoyl dehydrogenase, mitochondrial	TRUE	reported	igd	0.01973	0.00688202	22.8611	2	TRUE
rs3811444	T	C	T	C	0.1363	0.0107853	0.33771	0.348656	FALSE	FALSE	FALSE	finngen_R9_K11_UC_STRICT	1	247876149	TRIM58	0.610682	0.0211851	5034	371530	Ulcerative colitis	TRUE	reported	376564	1	248039451	0.0262	2.0893e-07	3301	prot-a-825	Dihydrolipoyl dehydrogenase, mitochondrial	TRUE	reported	igd	0.33771	0.00831024	27.6452	2	TRUE
rs55738402	A	C	A	C	0.5482	-0.0106717	0.01504	0.00999712	FALSE	FALSE	FALSE	finngen_R9_K11_UC_STRICT	1	20617995	CDA	0.916454	0.101731	5034	371530	Ulcerative colitis	TRUE	reported	376564	1	20944488	0.1158	2.18776e-06	3301	prot-a-825	Dihydrolipoyl dehydrogenase, mitochondrial	TRUE	reported	igd	0.01504	0.00890378	29.6375	2	TRUE
rs62041779	T	C	T	C	-0.3155	-0.0542405	0.03584	0.0182247	FALSE	FALSE	FALSE	finngen_R9_K11_UC_STRICT	16	58021175	USB1	0.459158	0.0732748	5034	371530	Ulcerative colitis	TRUE	reported	376564	16	58055079	0.0659	1.65959e-06	3301	prot-a-825	Dihydrolipoyl dehydrogenase, mitochondrial	TRUE	reported	igd	0.03584	0.00687933	22.8521	2	TRUE
rs73155253	A	T	A	T	0.1442	0.0570895	0.20561	0.289243	FALSE	TRUE	FALSE	finngen_R9_K11_UC_STRICT	12	129529265	TMEM132D	0.0110617	0.0224696	5034	371530	Ulcerative colitis	TRUE	reported	376564	12	130013810	0.0303	1.94984e-06	3301	prot-a-825	Dihydrolipoyl dehydrogenase, mitochondrial	TRUE	reported	igd	0.20561	0.00679264	22.5622	2	TRUE
rs75009409	G	A	G	A	0.4612	-0.0604154	0.01818	0.0162795	FALSE	FALSE	FALSE	finngen_R9_K11_UC_STRICT	8	23798595	STC1	0.435414	0.0774595	5034	371530	Ulcerative colitis	TRUE	reported	376564	8	23656108	0.0942	9.77237e-07	3301	prot-a-825	Dihydrolipoyl dehydrogenase, mitochondrial	TRUE	reported	igd	0.01818	0.00759337	25.2422	2	TRUE
rs77269335	T	C	T	C	-0.2512	0.0177837	0.06383	0.0589466	FALSE	FALSE	FALSE	finngen_R9_K11_UC_STRICT	4	108847808	COL25A1	0.682318	0.0434489	5034	371530	Ulcerative colitis	TRUE	reported	376564	4	109768964	0.0532	2.34423e-06	3301	prot-a-825	Dihydrolipoyl dehydrogenase, mitochondrial	TRUE	reported	igd	0.06383	0.00754135	25.0679	2	TRUE
rs9590710	C	A	C	A	-0.352	0.0137753	0.03214	0.0518739	FALSE	FALSE	FALSE	finngen_R9_K11_UC_STRICT	13	42724391	FAM216B	0.762844	0.0456518	5034	371530	Ulcerative colitis	TRUE	reported	376564	13	43298527	0.0747	2.45471e-06	3301	prot-a-825	Dihydrolipoyl dehydrogenase, mitochondrial	TRUE	reported	igd	0.03214	0.00770857	25.6281	2	TRUE
rs10262052	C	T	C	T	0.1213	0.00224968	0.50282	0.486588	FALSE	FALSE	FALSE	finngen_R9_K11_UC_STRICT	7	11445900	THSD7A	0.911198	0.0201714	5034	371530	Ulcerative colitis	TRUE	reported	376564	7	11485527	0.025	1.25893e-06	3301	prot-a-2129	ADP-ribose pyrophosphatase, mitochondrial	TRUE	reported	igd	0.49718	0.00735661	24.4493	2	TRUE
rs1028021	G	T	G	T	0.1119	-0.0305707	0.45595	0.507569	FALSE	FALSE	FALSE	finngen_R9_K11_UC_STRICT	8	138257276	FAM135B	0.129236	0.0201504	5034	371530	Ulcerative colitis	TRUE	reported	376564	8	139269519	0.0245	4.7863e-06	3301	prot-a-2129	ADP-ribose pyrophosphatase, mitochondrial	TRUE	reported	igd	0.45595	0.00621221	20.6222	2	TRUE
rs10959466	T	C	T	C	-0.1557	-0.0519201	0.20008	0.239633	FALSE	FALSE	FALSE	finngen_R9_K11_UC_STRICT	9	11022581	PTPRD	0.0260765	0.0233341	5034	371530	Ulcerative colitis	TRUE	reported	376564	9	11022581	0.0313	6.76083e-07	3301	prot-a-2129	ADP-ribose pyrophosphatase, mitochondrial	TRUE	reported	igd	0.20008	0.00775992	25.8002	2	TRUE
rs11028973	A	T	A	T	0.1807	-0.0123493	0.12702	0.136401	FALSE	TRUE	FALSE	finngen_R9_K11_UC_STRICT	11	25841243	ANO3	0.672873	0.0292493	5034	371530	Ulcerative colitis	TRUE	reported	376564	11	25862790	0.0373	1.23027e-06	3301	prot-a-2129	ADP-ribose pyrophosphatase, mitochondrial	TRUE	reported	igd	0.12702	0.0072414	24.0636	2	TRUE
rs112635299	T	G	T	G	0.4711	0.17512	0.02261	0.0234219	FALSE	FALSE	FALSE	finngen_R9_K11_UC_STRICT	14	94371805	SERPINA1	0.0146964	0.071777	5034	371530	Ulcerative colitis	TRUE	reported	376564	14	94838142	0.084	2.04174e-08	3301	prot-a-2129	ADP-ribose pyrophosphatase, mitochondrial	TRUE	reported	igd	0.02261	0.009809	32.6804	2	TRUE
rs12522716	C	T	C	T	0.1723	-0.0505173	0.12734	0.133384	FALSE	FALSE	FALSE	finngen_R9_K11_UC_STRICT	5	79465953	HOMER1	0.0822773	0.0290727	5034	371530	Ulcerative colitis	TRUE	reported	376564	5	78761776	0.0377	4.7863e-06	3301	prot-a-2129	ADP-ribose pyrophosphatase, mitochondrial	TRUE	reported	igd	0.12734	0.00659797	21.9113	2	TRUE
rs142593043	T	C	T	C	-0.5761	-0.0576251	0.01205	0.00946856	FALSE	FALSE	FALSE	finngen_R9_K11_UC_STRICT	19	5613439	SAFB2	0.568943	0.101166	5034	371530	Ulcerative colitis	TRUE	reported	376564	19	5613450	0.1177	9.77237e-07	3301	prot-a-2129	ADP-ribose pyrophosphatase, mitochondrial	TRUE	reported	igd	0.01205	0.0079022	26.277	2	TRUE
rs145073740	T	C	T	C	0.5683	-0.0586929	0.01059	0.0008873	FALSE	FALSE	FALSE	finngen_R9_K11_UC_STRICT	2	216545023	RPL37A	0.858909	0.330174	5034	371530	Ulcerative colitis	TRUE	reported	376564	2	217409746	0.1243	4.7863e-06	3301	prot-a-2129	ADP-ribose pyrophosphatase, mitochondrial	TRUE	reported	igd	0.01059	0.00676796	22.4796	2	TRUE
rs1801689	C	A	C	A	1.0267	0.0977017	0.03043	0.0107068	FALSE	FALSE	FALSE	finngen_R9_K11_UC_STRICT	17	66214462	APOH	0.340618	0.102526	5034	371530	Ulcerative colitis	TRUE	reported	376564	17	64210580	0.0694	1.38038e-49	3301	prot-a-2129	ADP-ribose pyrophosphatase, mitochondrial	TRUE	reported	igd	0.03043	0.0622011	218.812	2	TRUE
rs28696943	G	A	G	A	-0.3571	-0.0140536	0.16685	0.13111	FALSE	FALSE	FALSE	finngen_R9_K11_UC_STRICT	4	87388983	HSD17B11	0.635195	0.0296221	5034	371530	Ulcerative colitis	TRUE	reported	376564	4	88310135	0.0323	2.29087e-28	3301	prot-a-2129	ADP-ribose pyrophosphatase, mitochondrial	TRUE	reported	igd	0.16685	0.0354535	121.26	2	TRUE
rs3179004	T	C	T	C	-0.3492	0.0301085	0.03009	0.0101693	FALSE	FALSE	FALSE	finngen_R9_K11_UC_STRICT	6	31589145	NCR3	0.767651	0.101908	5034	371530	Ulcerative colitis	TRUE	reported	376564	6	31556922	0.072	1.23027e-06	3301	prot-a-2129	ADP-ribose pyrophosphatase, mitochondrial	TRUE	reported	igd	0.03009	0.00711758	23.6492	2	TRUE
rs4132079	A	C	A	C	0.1196	0.0106567	0.35161	0.28221	FALSE	FALSE	FALSE	finngen_R9_K11_UC_STRICT	3	34002754	PDCD6IP	0.634948	0.0224457	5034	371530	Ulcerative colitis	TRUE	reported	376564	3	34044246	0.026	4.2658e-06	3301	prot-a-2129	ADP-ribose pyrophosphatase, mitochondrial	TRUE	reported	igd	0.35161	0.00652214	21.6578	2	TRUE
rs62143196	G	A	G	A	0.1385	0.0130919	0.22404	0.196107	FALSE	FALSE	FALSE	finngen_R9_K11_UC_STRICT	19	53817382	NLRP12	0.608223	0.0255396	5034	371530	Ulcerative colitis	TRUE	reported	376564	19	54320636	0.0303	4.89779e-06	3301	prot-a-2129	ADP-ribose pyrophosphatase, mitochondrial	TRUE	reported	igd	0.22404	0.00666952	22.1505	2	TRUE
rs62188716	C	G	C	G	-0.5505	-0.0414597	0.01374	0.00519253	FALSE	TRUE	FALSE	finngen_R9_K11_UC_STRICT	2	224720117	RP11-811O14.1	0.76451	0.1384	5034	371530	Ulcerative colitis	TRUE	reported	376564	2	225584834	0.107	2.69153e-07	3301	prot-a-2129	ADP-ribose pyrophosphatase, mitochondrial	TRUE	reported	igd	0.01374	0.0082134	27.3204	2	TRUE
rs10418245	C	T	C	T	-0.1246	-0.0107503	0.37321	0.376018	FALSE	FALSE	FALSE	finngen_R9_K11_UC_STRICT	19	32184099	ZNF507	0.605167	0.0207941	5034	371530	Ulcerative colitis	TRUE	reported	376564	19	32675005	0.026	1.58489e-06	3301	prot-a-2737	NAD-dependent protein deacylase sirtuin-5, mitochondrial	TRUE	reported	igd	0.37321	0.00726342	24.1374	2	TRUE
rs10733789	C	T	C	T	0.1647	0.0298443	0.31231	0.304443	FALSE	FALSE	FALSE	finngen_R9_K11_UC_STRICT	10	63188924	JMJD1C	0.175181	0.0220133	5034	371530	Ulcerative colitis	TRUE	reported	376564	10	64948684	0.0271	1.28825e-09	3301	prot-a-2737	NAD-dependent protein deacylase sirtuin-5, mitochondrial	TRUE	reported	igd	0.31231	0.0116519	38.8927	2	TRUE
rs117244611	A	G	A	G	0.4457	-0.228899	0.01625	0.00291781	FALSE	FALSE	FALSE	finngen_R9_K11_UC_STRICT	12	125106694	AACS	0.183625	0.172146	5034	371530	Ulcerative colitis	TRUE	reported	376564	12	125591240	0.0974	4.7863e-06	3301	prot-a-2737	NAD-dependent protein deacylase sirtuin-5, mitochondrial	TRUE	reported	igd	0.01625	0.00635116	21.0864	2	TRUE
rs139468884	A	G	A	G	-0.3833	-0.0072045	0.02376	0.00355816	FALSE	FALSE	FALSE	finngen_R9_K11_UC_STRICT	10	102822151	WBP1L	0.966157	0.169803	5034	371530	Ulcerative colitis	TRUE	reported	376564	10	104581908	0.0817	2.75423e-06	3301	prot-a-2737	NAD-dependent protein deacylase sirtuin-5, mitochondrial	TRUE	reported	igd	0.02376	0.0068157	22.6393	2	TRUE
rs2064386	C	T	C	T	-0.1773	0.00358398	0.13385	0.0905314	FALSE	FALSE	FALSE	finngen_R9_K11_UC_STRICT	20	2736990	EBF4	0.919758	0.0355769	5034	371530	Ulcerative colitis	TRUE	reported	376564	20	2717636	0.0386	4.46684e-06	3301	prot-a-2737	NAD-dependent protein deacylase sirtuin-5, mitochondrial	TRUE	reported	igd	0.13385	0.00728885	24.2225	2	TRUE
rs227718	C	A	C	A	-0.14	-0.00701988	0.23722	0.180333	FALSE	FALSE	FALSE	finngen_R9_K11_UC_STRICT	17	56703130	C17orf67	0.788439	0.0261607	5034	371530	Ulcerative colitis	TRUE	reported	376564	17	54780491	0.029	1.38038e-06	3301	prot-a-2737	NAD-dependent protein deacylase sirtuin-5, mitochondrial	TRUE	reported	igd	0.23722	0.00709311	23.5673	2	TRUE
rs4246992	G	C	G	C	0.1356	-0.00344302	0.59447	0.695227	FALSE	TRUE	FALSE	finngen_R9_K11_UC_STRICT	14	21639611	TRAV1-2	0.875048	0.0218952	5034	371530	Ulcerative colitis	TRUE	reported	376564	14	22107838	0.025	6.0256e-08	3301	prot-a-2737	NAD-dependent protein deacylase sirtuin-5, mitochondrial	TRUE	reported	igd	0.40553	0.00886548	29.5088	2	TRUE
rs4851793	G	A	G	A	0.1175	-0.0338096	0.50843	0.385858	FALSE	FALSE	FALSE	finngen_R9_K11_UC_STRICT	2	105537039	FHL2	0.101167	0.0206254	5034	371530	Ulcerative colitis	TRUE	reported	376564	2	106153496	0.0251	2.95121e-06	3301	prot-a-2737	NAD-dependent protein deacylase sirtuin-5, mitochondrial	TRUE	reported	igd	0.49157	0.00690116	22.9251	2	TRUE
rs4952755	G	C	G	C	-0.1341	0.00727741	0.28795	0.320792	FALSE	TRUE	FALSE	finngen_R9_K11_UC_STRICT	2	45220650	SRBD1	0.737086	0.0216774	5034	371530	Ulcerative colitis	TRUE	reported	376564	2	45447789	0.0279	1.54882e-06	3301	prot-a-2737	NAD-dependent protein deacylase sirtuin-5, mitochondrial	TRUE	reported	igd	0.28795	0.0073742	24.5082	2	TRUE
rs6855847	A	G	A	G	-0.1227	0.0219504	0.39073	0.356693	FALSE	FALSE	FALSE	finngen_R9_K11_UC_STRICT	4	109908302	EGF	0.29834	0.0211062	5034	371530	Ulcerative colitis	TRUE	reported	376564	4	110829458	0.0252	1.12202e-06	3301	prot-a-2737	NAD-dependent protein deacylase sirtuin-5, mitochondrial	TRUE	reported	igd	0.39073	0.00716813	23.8184	2	TRUE
rs6993770	T	A	T	A	-0.2125	0.000175324	0.28225	0.223161	FALSE	TRUE	FALSE	finngen_R9_K11_UC_STRICT	8	105569300	ZFPM2	0.994265	0.0243921	5034	371530	Ulcerative colitis	TRUE	reported	376564	8	106581528	0.0273	6.76083e-15	3301	prot-a-2737	NAD-dependent protein deacylase sirtuin-5, mitochondrial	TRUE	reported	igd	0.28225	0.018296	61.4832	2	TRUE
rs7263023	T	C	T	C	0.1269	0.00555112	0.36723	0.4432	FALSE	FALSE	FALSE	finngen_R9_K11_UC_STRICT	20	59527318	PHACTR3	0.784395	0.0202894	5034	371530	Ulcerative colitis	TRUE	reported	376564	20	58102373	0.0268	2.18776e-06	3301	prot-a-2737	NAD-dependent protein deacylase sirtuin-5, mitochondrial	TRUE	reported	igd	0.36723	0.00748406	24.8761	2	TRUE
rs7937605	C	T	C	T	0.1881	-0.0143982	0.11671	0.122671	FALSE	FALSE	FALSE	finngen_R9_K11_UC_STRICT	11	7645257	PPFIBP2	0.637526	0.030559	5034	371530	Ulcerative colitis	TRUE	reported	376564	11	7666488	0.0393	1.7378e-06	3301	prot-a-2737	NAD-dependent protein deacylase sirtuin-5, mitochondrial	TRUE	reported	igd	0.11671	0.00729489	24.2427	2	TRUE
rs8139620	C	G	C	G	0.1239	0.00431149	0.4921	0.483623	FALSE	TRUE	TRUE	finngen_R9_K11_UC_STRICT	22	47975335	FAM19A5	0.831382	0.0202484	5034	371530	Ulcerative colitis	TRUE	reported	376564	22	48371084	0.0265	3.01995e-06	3301	prot-a-2737	NAD-dependent protein deacylase sirtuin-5, mitochondrial	TRUE	reported	igd	0.4921	0.00767369	25.5113	2	FALSE
rs983355	G	A	G	A	0.1347	0.0239749	0.74928	0.809935	FALSE	FALSE	FALSE	finngen_R9_K11_UC_STRICT	4	57837344	IGFBP7	0.350598	0.0256847	5034	371530	Ulcerative colitis	TRUE	reported	376564	4	58703510	0.0291	3.63078e-06	3301	prot-a-2737	NAD-dependent protein deacylase sirtuin-5, mitochondrial	TRUE	reported	igd	0.25072	0.00681708	22.6439	2	TRUE
rs10426358	A	G	A	G	0.129	0.00472099	0.67386	0.610581	FALSE	FALSE	FALSE	finngen_R9_K11_UC_STRICT	19	52813748	ZNF28	0.821629	0.0209403	5034	371530	Ulcerative colitis	TRUE	reported	376564	19	53317001	0.0271	1.90546e-06	3301	prot-a-1907	Malonyl-CoA decarboxylase, mitochondrial	TRUE	reported	igd	0.32614	0.00731448	24.3083	2	TRUE
rs10519756	T	C	T	C	-0.145	0.000967277	0.22205	0.17244	FALSE	FALSE	FALSE	finngen_R9_K11_UC_STRICT	15	32856006	FMN1	0.971021	0.0266259	5034	371530	Ulcerative colitis	TRUE	reported	376564	15	33148207	0.0302	1.54882e-06	3301	prot-a-1907	Malonyl-CoA decarboxylase, mitochondrial	TRUE	reported	igd	0.22205	0.00726388	24.1389	2	TRUE
rs111788564	G	A	G	A	-0.5128	-0.0295623	0.01394	0.0135152	FALSE	FALSE	FALSE	finngen_R9_K11_UC_STRICT	2	234604663	ARL4C	0.736777	0.0879508	5034	371530	Ulcerative colitis	TRUE	reported	376564	2	235513307	0.1122	4.89779e-06	3301	prot-a-1907	Malonyl-CoA decarboxylase, mitochondrial	TRUE	reported	igd	0.01394	0.00722923	24.0229	2	TRUE
rs113552960	A	G	A	G	-0.5265	-0.119483	0.01377	0.0102706	FALSE	FALSE	FALSE	finngen_R9_K11_UC_STRICT	4	120595467	PRDM5	0.210169	0.0953503	5034	371530	Ulcerative colitis	TRUE	reported	376564	4	121516622	0.1129	3.16228e-06	3301	prot-a-1907	Malonyl-CoA decarboxylase, mitochondrial	TRUE	reported	igd	0.01377	0.00752903	25.0267	2	TRUE
rs140675595	G	C	G	C	0.3997	0.0848108	0.02485	0.0083717	FALSE	TRUE	FALSE	finngen_R9_K11_UC_STRICT	3	1411102	CNTN6	0.47174	0.11785	5034	371530	Ulcerative colitis	TRUE	reported	376564	3	1452786	0.0862	3.54813e-06	3301	prot-a-1907	Malonyl-CoA decarboxylase, mitochondrial	TRUE	reported	igd	0.02485	0.00774277	25.7427	2	TRUE
rs1991055	G	T	G	T	0.1182	-0.0312745	0.40738	0.487627	FALSE	FALSE	FALSE	finngen_R9_K11_UC_STRICT	16	6072713	RBFOX1	0.122305	0.0202401	5034	371530	Ulcerative colitis	TRUE	reported	376564	16	6122714	0.0256	3.89045e-06	3301	prot-a-1907	Malonyl-CoA decarboxylase, mitochondrial	TRUE	reported	igd	0.40738	0.00674592	22.4059	2	TRUE
rs575471313	A	T	A	T	0.5048	-0.104905	0.01524	0.0206973	FALSE	TRUE	FALSE	finngen_R9_K11_UC_STRICT	19	7130046	INSR	0.121473	0.0677408	5034	371530	Ulcerative colitis	TRUE	reported	376564	19	7130057	0.1076	2.69153e-06	3301	prot-a-1907	Malonyl-CoA decarboxylase, mitochondrial	TRUE	reported	igd	0.01524	0.00764864	25.4273	2	TRUE
rs73309596	T	C	T	C	-0.2369	-0.0576614	0.07155	0.0697714	FALSE	FALSE	FALSE	finngen_R9_K11_UC_STRICT	17	44992019	C1QL1	0.135562	0.0386335	5034	371530	Ulcerative colitis	TRUE	reported	376564	17	43069387	0.0494	1.58489e-06	3301	prot-a-1907	Malonyl-CoA decarboxylase, mitochondrial	TRUE	reported	igd	0.07155	0.00745638	24.7834	2	TRUE
rs74929952	G	T	G	T	-0.3026	0.0734088	0.03847	0.0259486	FALSE	FALSE	FALSE	finngen_R9_K11_UC_STRICT	3	58266767	ABHD6	0.26235	0.0654936	5034	371530	Ulcerative colitis	TRUE	reported	376564	3	58252494	0.065	3.23594e-06	3301	prot-a-1907	Malonyl-CoA decarboxylase, mitochondrial	TRUE	reported	igd	0.03847	0.00677412	22.5002	2	TRUE
rs10454231	A	G	A	G	0.2016	-0.0193772	0.09784	0.0602628	FALSE	FALSE	FALSE	finngen_R9_K11_UC_STRICT	3	59477311	FHIT	0.645611	0.0421366	5034	371530	Ulcerative colitis	TRUE	reported	376564	3	59463037	0.0422	1.8197e-06	3301	prot-a-2128	Nucleoside diphosphate-linked moiety X motif 8, mitochondrial	TRUE	reported	igd	0.09784	0.00717482	23.8408	2	TRUE
rs115691841	T	C	T	C	-0.2382	0.00678524	0.06306	0.0900488	FALSE	FALSE	FALSE	finngen_R9_K11_UC_STRICT	4	150824709	LRBA	0.847571	0.0352997	5034	371530	Ulcerative colitis	TRUE	reported	376564	4	151745861	0.0504	2.34423e-06	3301	prot-a-2128	Nucleoside diphosphate-linked moiety X motif 8, mitochondrial	TRUE	reported	igd	0.06306	0.0067047	22.2681	2	TRUE
rs11943860	T	G	T	G	-0.1285	0.0189489	0.28591	0.320379	FALSE	FALSE	FALSE	finngen_R9_K11_UC_STRICT	4	37989851	TBC1D1	0.383267	0.0217331	5034	371530	Ulcerative colitis	TRUE	reported	376564	4	37991472	0.028	4.57088e-06	3301	prot-a-2128	Nucleoside diphosphate-linked moiety X motif 8, mitochondrial	TRUE	reported	igd	0.28591	0.00674246	22.3944	2	TRUE
rs12115124	T	G	T	G	-0.1401	-0.0124161	0.23491	0.206155	FALSE	FALSE	FALSE	finngen_R9_K11_UC_STRICT	8	38565153	C8orf86	0.619822	0.0250273	5034	371530	Ulcerative colitis	TRUE	reported	376564	8	38422671	0.0305	4.46684e-06	3301	prot-a-2128	Nucleoside diphosphate-linked moiety X motif 8, mitochondrial	TRUE	reported	igd	0.23491	0.00705538	23.4411	2	TRUE
rs12996869	C	T	C	T	0.2946	-0.0353443	0.05255	0.0486652	FALSE	FALSE	FALSE	finngen_R9_K11_UC_STRICT	2	242077266	AC131097.4	0.465863	0.0484682	5034	371530	Ulcerative colitis	TRUE	reported	376564	2	243019417	0.0633	3.23594e-06	3301	prot-a-2128	Nucleoside diphosphate-linked moiety X motif 8, mitochondrial	TRUE	reported	igd	0.05255	0.0086422	28.7592	2	TRUE
rs140376956	A	G	A	G	0.385	-0.0335381	0.02755	0.0563727	FALSE	FALSE	FALSE	finngen_R9_K11_UC_STRICT	14	81054271	TSHR	0.436524	0.0431039	5034	371530	Ulcerative colitis	TRUE	reported	376564	14	81520615	0.0754	3.31131e-07	3301	prot-a-2128	Nucleoside diphosphate-linked moiety X motif 8, mitochondrial	TRUE	reported	igd	0.02755	0.00794219	26.4111	2	TRUE
rs4399675	A	G	A	G	0.1209	-0.0135507	0.59625	0.679243	FALSE	FALSE	FALSE	finngen_R9_K11_UC_STRICT	2	236933729	COPS8	0.531985	0.0216818	5034	371530	Ulcerative colitis	TRUE	reported	376564	2	237842372	0.0256	2.29087e-06	3301	prot-a-2128	Nucleoside diphosphate-linked moiety X motif 8, mitochondrial	TRUE	reported	igd	0.40375	0.00703758	23.3815	2	TRUE
rs4463360	C	A	C	A	-0.1683	0.00430817	0.13811	0.233533	FALSE	FALSE	FALSE	finngen_R9_K11_UC_STRICT	7	120768476	KCND2	0.856788	0.0238727	5034	371530	Ulcerative colitis	TRUE	reported	376564	7	120408530	0.0365	3.89045e-06	3301	prot-a-2128	Nucleoside diphosphate-linked moiety X motif 8, mitochondrial	TRUE	reported	igd	0.13811	0.00674334	22.3973	2	TRUE
rs75686294	A	G	A	G	-0.2602	-0.0196598	0.05757	0.0356143	FALSE	FALSE	FALSE	finngen_R9_K11_UC_STRICT	3	143214475	SLC9A9	0.715792	0.0539973	5034	371530	Ulcerative colitis	TRUE	reported	376564	3	142933317	0.0542	1.58489e-06	3301	prot-a-2128	Nucleoside diphosphate-linked moiety X motif 8, mitochondrial	TRUE	reported	igd	0.05757	0.00734666	24.416	2	TRUE
rs77576460	G	C	G	C	0.4477	0.16212	0.01927	0.0100649	FALSE	TRUE	FALSE	finngen_R9_K11_UC_STRICT	2	63017084	EHBP1	0.135661	0.108649	5034	371530	Ulcerative colitis	TRUE	reported	376564	2	63244219	0.093	1.47911e-06	3301	prot-a-2128	Nucleoside diphosphate-linked moiety X motif 8, mitochondrial	TRUE	reported	igd	0.01927	0.00757592	25.1837	2	TRUE
rs1049213	G	A	G	A	0.139	-0.137719	0.75322	0.669303	FALSE	FALSE	FALSE	finngen_R9_K11_UC_STRICT	6	32659996	HLA-DQB1	1.38561e-10	0.02146	5034	371530	Ulcerative colitis	TRUE	reported	376564	6	32627773	0.0287	1.23027e-06	3301	prot-a-2024	NADH dehydrogenase [ubiquinone] 1 beta subcomplex subunit 8, mitochondrial	TRUE	reported	igd	0.24678	0.00718276	23.8674	2	TRUE
rs114318458	T	C	T	C	0.2537	-0.117141	0.06351	0.0405155	FALSE	FALSE	FALSE	finngen_R9_K11_UC_STRICT	1	200616998	KIF14	0.0163151	0.0487724	5034	371530	Ulcerative colitis	TRUE	reported	376564	1	200586126	0.0552	4.2658e-06	3301	prot-a-2024	NADH dehydrogenase [ubiquinone] 1 beta subcomplex subunit 8, mitochondrial	TRUE	reported	igd	0.06351	0.00765625	25.4528	2	TRUE
rs114442270	C	T	C	T	0.484	-0.0576766	0.01902	0.0204394	FALSE	FALSE	FALSE	finngen_R9_K11_UC_STRICT	3	8082178	GRM7	0.410347	0.0700569	5034	371530	Ulcerative colitis	TRUE	reported	376564	3	8123865	0.0988	9.54993e-07	3301	prot-a-2024	NADH dehydrogenase [ubiquinone] 1 beta subcomplex subunit 8, mitochondrial	TRUE	reported	igd	0.01902	0.00874161	29.0929	2	TRUE
rs12938179	C	T	C	T	0.124	-0.0395086	0.46826	0.433164	FALSE	FALSE	FALSE	finngen_R9_K11_UC_STRICT	17	37779416	HNF1B	0.0515703	0.0202951	5034	371530	Ulcerative colitis	TRUE	reported	376564	17	36139387	0.0248	5.37032e-07	3301	prot-a-2024	NADH dehydrogenase [ubiquinone] 1 beta subcomplex subunit 8, mitochondrial	TRUE	reported	igd	0.46826	0.00765702	25.4554	2	TRUE
rs140609555	C	T	C	T	-0.5646	0.0706259	0.01116	0.00505815	FALSE	FALSE	FALSE	finngen_R9_K11_UC_STRICT	1	87893531	LMO4	0.631236	0.147141	5034	371530	Ulcerative colitis	TRUE	reported	376564	1	88359214	0.1202	2.63027e-06	3301	prot-a-2024	NADH dehydrogenase [ubiquinone] 1 beta subcomplex subunit 8, mitochondrial	TRUE	reported	igd	0.01116	0.00703561	23.3749	2	TRUE
rs146972926	T	C	T	C	-0.3032	-0.0492116	0.04156	0.0636219	FALSE	FALSE	FALSE	finngen_R9_K11_UC_STRICT	16	68683865	CDH3	0.223112	0.0403938	5034	371530	Ulcerative colitis	TRUE	reported	376564	16	68717768	0.065	3.0903e-06	3301	prot-a-2024	NADH dehydrogenase [ubiquinone] 1 beta subcomplex subunit 8, mitochondrial	TRUE	reported	igd	0.04156	0.00732367	24.339	2	TRUE
rs190846883	A	G	A	G	-0.2184	-0.0288556	0.08926	0.138456	FALSE	FALSE	FALSE	finngen_R9_K11_UC_STRICT	4	58058261	IGFBP7	0.320648	0.0290552	5034	371530	Ulcerative colitis	TRUE	reported	376564	4	58924427	0.0465	2.5704e-06	3301	prot-a-2024	NADH dehydrogenase [ubiquinone] 1 beta subcomplex subunit 8, mitochondrial	TRUE	reported	igd	0.08926	0.00775508	25.784	2	TRUE
rs2487417	G	A	G	A	0.2454	-0.0457597	0.06193	0.0411874	FALSE	FALSE	FALSE	finngen_R9_K11_UC_STRICT	6	69844524	COL19A1	0.358492	0.0498341	5034	371530	Ulcerative colitis	TRUE	reported	376564	6	70554416	0.0533	4.2658e-06	3301	prot-a-2024	NADH dehydrogenase [ubiquinone] 1 beta subcomplex subunit 8, mitochondrial	TRUE	reported	igd	0.06193	0.00699706	23.2459	2	TRUE
rs253946	A	G	A	G	0.1509	0.0379676	0.80894	0.76757	FALSE	FALSE	FALSE	finngen_R9_K11_UC_STRICT	5	131994768	ACSL6	0.107492	0.0235886	5034	371530	Ulcerative colitis	TRUE	reported	376564	5	131330461	0.0319	2.34423e-06	3301	prot-a-2024	NADH dehydrogenase [ubiquinone] 1 beta subcomplex subunit 8, mitochondrial	TRUE	reported	igd	0.19106	0.00703873	23.3854	2	TRUE
rs74935952	G	A	G	A	-0.2387	0.0179796	0.06246	0.0659589	FALSE	FALSE	FALSE	finngen_R9_K11_UC_STRICT	1	237413093	RYR2	0.660265	0.0409048	5034	371530	Ulcerative colitis	TRUE	reported	376564	1	237576393	0.0508	2.63027e-06	3301	prot-a-2024	NADH dehydrogenase [ubiquinone] 1 beta subcomplex subunit 8, mitochondrial	TRUE	reported	igd	0.06246	0.00667308	22.1624	2	TRUE
rs76422145	T	C	T	C	0.2956	-0.0424796	0.04612	0.0673452	FALSE	FALSE	FALSE	finngen_R9_K11_UC_STRICT	4	128383825	PGRMC2	0.28278	0.0395492	5034	371530	Ulcerative colitis	TRUE	reported	376564	4	129304980	0.0609	1.20226e-06	3301	prot-a-2024	NADH dehydrogenase [ubiquinone] 1 beta subcomplex subunit 8, mitochondrial	TRUE	reported	igd	0.04612	0.00768815	25.5597	2	TRUE
rs10495897	T	C	T	C	-0.2109	0.0190535	0.07988	0.104247	FALSE	FALSE	FALSE	finngen_R9_K11_UC_STRICT	2	42463741	KCNG3	0.565012	0.0331127	5034	371530	Ulcerative colitis	TRUE	reported	376564	2	42690881	0.0458	4.0738e-06	3301	prot-a-1964	Poly(A) RNA polymerase, mitochondrial	TRUE	reported	igd	0.07988	0.00653831	21.7119	2	TRUE
rs11011411	T	C	T	C	-0.2596	0.104283	0.05458	0.0379591	FALSE	FALSE	FALSE	finngen_R9_K11_UC_STRICT	10	19757591	MALRD1	0.0593731	0.0553099	5034	371530	Ulcerative colitis	TRUE	reported	376564	10	20046520	0.0555	2.88403e-06	3301	prot-a-1964	Poly(A) RNA polymerase, mitochondrial	TRUE	reported	igd	0.05458	0.00695501	23.1053	2	TRUE
rs11633124	A	G	A	G	0.1322	-0.0273512	0.27444	0.180244	FALSE	FALSE	FALSE	finngen_R9_K11_UC_STRICT	15	93917146	MCTP2	0.292994	0.0260097	5034	371530	Ulcerative colitis	TRUE	reported	376564	15	94460375	0.0279	2.13796e-06	3301	prot-a-1964	Poly(A) RNA polymerase, mitochondrial	TRUE	reported	igd	0.27444	0.00696007	23.1222	2	TRUE
rs143165055	T	C	T	C	-0.3035	0.0162129	0.04486	0.0975664	FALSE	FALSE	FALSE	finngen_R9_K11_UC_STRICT	2	25396434	DTNB	0.635291	0.0341834	5034	371530	Ulcerative colitis	TRUE	reported	376564	2	25619303	0.0603	4.89779e-07	3301	prot-a-1964	Poly(A) RNA polymerase, mitochondrial	TRUE	reported	igd	0.04486	0.00789357	26.2481	2	TRUE
rs17765332	C	T	C	T	-0.1275	0.00542363	0.53831	0.501979	FALSE	FALSE	FALSE	finngen_R9_K11_UC_STRICT	17	71110601	KCNJ2	0.787753	0.020145	5034	371530	Ulcerative colitis	TRUE	reported	376564	17	69106742	0.0249	2.95121e-07	3301	prot-a-1964	Poly(A) RNA polymerase, mitochondrial	TRUE	reported	igd	0.46169	0.00808041	26.8744	2	TRUE
rs4656317	C	G	C	G	0.1502	0.0700619	0.2238	0.168011	FALSE	TRUE	FALSE	finngen_R9_K11_UC_STRICT	1	161549329	FCGR3A	0.0120476	0.0279048	5034	371530	Ulcerative colitis	TRUE	reported	376564	1	161519119	0.031	1.25893e-06	3301	prot-a-1964	Poly(A) RNA polymerase, mitochondrial	TRUE	reported	igd	0.2238	0.00783797	26.0617	2	TRUE
rs575435	A	C	A	C	0.4191	0.0189939	0.02278	0.0268184	FALSE	FALSE	FALSE	finngen_R9_K11_UC_STRICT	13	21748572	FGF9	0.762816	0.0629388	5034	371530	Ulcerative colitis	TRUE	reported	376564	13	22322711	0.0818	2.95121e-07	3301	prot-a-1964	Poly(A) RNA polymerase, mitochondrial	TRUE	reported	igd	0.02278	0.00782008	26.0018	2	TRUE
rs7001071	G	A	G	A	-0.1787	-0.0116525	0.11528	0.0457002	FALSE	FALSE	FALSE	finngen_R9_K11_UC_STRICT	8	8509011	SGK223	0.809538	0.0483464	5034	371530	Ulcerative colitis	TRUE	reported	376564	8	8366521	0.0382	2.95121e-06	3301	prot-a-1964	Poly(A) RNA polymerase, mitochondrial	TRUE	reported	igd	0.11528	0.00651387	21.6301	2	TRUE
rs704	A	G	A	G	0.2435	0.0514715	0.46665	0.432735	FALSE	FALSE	FALSE	finngen_R9_K11_UC_STRICT	17	28367840	CTB-96E2.2,SARM1,VTN	0.0114267	0.0203495	5034	371530	Ulcerative colitis	TRUE	reported	376564	17	26694861	0.0243	1.38038e-23	3301	prot-a-1964	Poly(A) RNA polymerase, mitochondrial	TRUE	reported	igd	0.46665	0.0295142	100.329	2	TRUE
rs10512061	T	A	T	A	0.0846	0.0252819	0.1352	0.268609	FALSE	TRUE	FALSE	finngen_R9_K11_UC_STRICT	9	76690621	PRUNE2	0.270416	0.0229397	5034	371530	Ulcerative colitis	TRUE	reported	376564	9	79305537	0.0185	4.83203e-06	10708	ebi-a-GCST90019404	Medium-chain specific acyl-CoA dehydrogenase, mitochondrial measurement	TRUE	reported	igd	0.1352	0.00167364	17.9481	2	TRUE
rs10754199	G	A	G	A	0.0619	0.0149727	0.6081	0.564922	FALSE	FALSE	FALSE	finngen_R9_K11_UC_STRICT	1	196701709	CFH	0.459193	0.0202285	5034	371530	Ulcerative colitis	TRUE	reported	376564	1	196670839	0.0135	4.71998e-06	10708	ebi-a-GCST90019404	Medium-chain specific acyl-CoA dehydrogenase, mitochondrial measurement	TRUE	reported	igd	0.3919	0.00182626	19.5877	2	TRUE
rs117597696	A	G	A	G	-0.1541	0.0225082	0.0485	0.0232938	FALSE	FALSE	FALSE	finngen_R9_K11_UC_STRICT	13	44929537	NUFIP1	0.741307	0.0681812	5034	371530	Ulcerative colitis	TRUE	reported	376564	13	45503672	0.0312	7.93999e-07	10708	ebi-a-GCST90019404	Medium-chain specific acyl-CoA dehydrogenase, mitochondrial measurement	TRUE	reported	igd	0.0485	0.00219172	23.5161	2	TRUE
rs12073910	A	C	A	C	-0.0781	0.0375184	0.7352	0.743948	FALSE	FALSE	FALSE	finngen_R9_K11_UC_STRICT	1	76217513	ST6GALNAC3	0.100823	0.0228648	5034	371530	Ulcerative colitis	TRUE	reported	376564	1	76683198	0.0144	6.12703e-08	10708	ebi-a-GCST90019404	Medium-chain specific acyl-CoA dehydrogenase, mitochondrial measurement	TRUE	reported	igd	0.2648	0.00237496	25.4868	2	TRUE
rs12443619	A	G	A	G	-0.0959	-0.0524745	0.1205	0.120517	FALSE	FALSE	FALSE	finngen_R9_K11_UC_STRICT	16	25713374	HS3ST4	0.08687	0.0306483	5034	371530	Ulcerative colitis	TRUE	reported	376564	16	25724695	0.0201	1.737e-06	10708	ebi-a-GCST90019404	Medium-chain specific acyl-CoA dehydrogenase, mitochondrial measurement	TRUE	reported	igd	0.1205	0.00194935	20.9105	2	TRUE
rs12566888	T	G	T	G	0.114	-0.0671903	0.0893	0.0515845	FALSE	FALSE	FALSE	finngen_R9_K11_UC_STRICT	1	156899255	PEAR1	0.128472	0.0441997	5034	371530	Ulcerative colitis	TRUE	reported	376564	1	156869047	0.0219	2.00198e-07	10708	ebi-a-GCST90019404	Medium-chain specific acyl-CoA dehydrogenase, mitochondrial measurement	TRUE	reported	igd	0.0893	0.00211381	22.6784	2	TRUE
rs12958388	C	T	C	T	-0.0612	0.0170186	0.3909	0.289079	FALSE	FALSE	FALSE	finngen_R9_K11_UC_STRICT	18	10421476	APCDD1	0.44569	0.022316	5034	371530	Ulcerative colitis	TRUE	reported	376564	18	10421473	0.0131	3.25102e-06	10708	ebi-a-GCST90019404	Medium-chain specific acyl-CoA dehydrogenase, mitochondrial measurement	TRUE	reported	igd	0.3909	0.00178356	19.1289	2	TRUE
rs13263016	A	G	A	G	-0.1822	0.134435	0.0284	0.0280329	FALSE	FALSE	FALSE	finngen_R9_K11_UC_STRICT	8	95334458	C8orf37	0.0393206	0.0652336	5034	371530	Ulcerative colitis	TRUE	reported	376564	8	96346686	0.0395	3.91697e-06	10708	ebi-a-GCST90019404	Medium-chain specific acyl-CoA dehydrogenase, mitochondrial measurement	TRUE	reported	igd	0.0284	0.00183203	19.6497	2	TRUE
rs141822955	C	T	C	T	0.3217	0.170308	0.0102	0.00978406	FALSE	FALSE	FALSE	finngen_R9_K11_UC_STRICT	12	71548124	LGR5	0.126722	0.111519	5034	371530	Ulcerative colitis	TRUE	reported	376564	12	71941904	0.0677	2.003e-06	10708	ebi-a-GCST90019404	Medium-chain specific acyl-CoA dehydrogenase, mitochondrial measurement	TRUE	reported	igd	0.0102	0.00208968	22.419	2	TRUE
rs142339756	C	T	C	T	0.2649	0.155886	0.0135	0.00969564	FALSE	FALSE	FALSE	finngen_R9_K11_UC_STRICT	7	27938215	JAZF1	0.16023	0.111007	5034	371530	Ulcerative colitis	TRUE	reported	376564	7	27977834	0.0576	4.29003e-06	10708	ebi-a-GCST90019404	Medium-chain specific acyl-CoA dehydrogenase, mitochondrial measurement	TRUE	reported	igd	0.0135	0.00186907	20.0477	2	TRUE
rs148769973	A	G	A	G	-0.2376	0.0946937	0.0194	0.0091215	FALSE	FALSE	FALSE	finngen_R9_K11_UC_STRICT	4	176782198	VEGFC	0.40205	0.113004	5034	371530	Ulcerative colitis	TRUE	reported	376564	4	177703352	0.0515	3.91102e-06	10708	ebi-a-GCST90019404	Medium-chain specific acyl-CoA dehydrogenase, mitochondrial measurement	TRUE	reported	igd	0.0194	0.00214791	23.045	2	TRUE
rs149556176	C	T	C	T	-0.4536	-0.284059	0.0174	0.00228563	FALSE	FALSE	FALSE	finngen_R9_K11_UC_STRICT	1	74971148	LHX8	0.11657	0.181006	5034	371530	Ulcerative colitis	TRUE	reported	376564	1	75436832	0.0511	6.6558e-19	10708	ebi-a-GCST90019404	Medium-chain specific acyl-CoA dehydrogenase, mitochondrial measurement	TRUE	reported	igd	0.0174	0.00703562	75.857	2	TRUE
rs190056349	T	A	T	A	0.2387	-0.0120889	0.0173	0.0644718	FALSE	TRUE	FALSE	finngen_R9_K11_UC_STRICT	13	81921606	SPRY2	0.767485	0.0408868	5034	371530	Ulcerative colitis	TRUE	reported	376564	13	82495741	0.0507	2.53998e-06	10708	ebi-a-GCST90019404	Medium-chain specific acyl-CoA dehydrogenase, mitochondrial measurement	TRUE	reported	igd	0.0173	0.00193732	20.7812	2	TRUE
rs35871881	G	A	G	A	-0.074	-0.00831194	0.226	0.225689	FALSE	FALSE	FALSE	finngen_R9_K11_UC_STRICT	11	123485743	GRAMD1B	0.730089	0.0240921	5034	371530	Ulcerative colitis	TRUE	reported	376564	11	123356451	0.0153	1.344e-06	10708	ebi-a-GCST90019404	Medium-chain specific acyl-CoA dehydrogenase, mitochondrial measurement	TRUE	reported	igd	0.226	0.00191577	20.5496	2	TRUE
rs392691	T	C	T	C	-0.5061	0.015771	0.7023	0.749407	FALSE	FALSE	FALSE	finngen_R9_K11_UC_STRICT	1	75631359	SLC44A5	0.497625	0.0232532	5034	371530	Ulcerative colitis	TRUE	reported	376564	1	76097044	0.013	1e-200	10708	ebi-a-GCST90019404	Medium-chain specific acyl-CoA dehydrogenase, mitochondrial measurement	TRUE	reported	igd	0.2977	0.107104	1284.19	2	TRUE
rs56051014	G	T	G	T	-0.0944	-0.0525882	0.1135	0.0689028	FALSE	FALSE	FALSE	finngen_R9_K11_UC_STRICT	1	217901535	SPATA17	0.175304	0.0388002	5034	371530	Ulcerative colitis	TRUE	reported	376564	1	218074877	0.02	2.28602e-06	10708	ebi-a-GCST90019404	Medium-chain specific acyl-CoA dehydrogenase, mitochondrial measurement	TRUE	reported	igd	0.1135	0.00179328	19.2334	2	TRUE
rs572134	C	T	C	T	0.0855	0.00955726	0.8645	0.915167	FALSE	FALSE	FALSE	finngen_R9_K11_UC_STRICT	13	75225702	TBC1D4	0.790817	0.0360311	5034	371530	Ulcerative colitis	TRUE	reported	376564	13	75799838	0.0187	4.84295e-06	10708	ebi-a-GCST90019404	Medium-chain specific acyl-CoA dehydrogenase, mitochondrial measurement	TRUE	reported	igd	0.1355	0.00171264	18.367	2	TRUE
rs72649565	A	C	A	C	0.162	0.00192032	0.0381	0.0673857	FALSE	FALSE	FALSE	finngen_R9_K11_UC_STRICT	15	94034247	MCTP2	0.962012	0.0403186	5034	371530	Ulcerative colitis	TRUE	reported	376564	15	94577476	0.0341	2.01702e-06	10708	ebi-a-GCST90019404	Medium-chain specific acyl-CoA dehydrogenase, mitochondrial measurement	TRUE	reported	igd	0.0381	0.0019236	20.6338	2	TRUE
rs893522	C	A	C	A	0.122	0.00446266	0.0906	0.0821975	FALSE	FALSE	FALSE	finngen_R9_K11_UC_STRICT	3	165842830	BCHE	0.903387	0.036765	5034	371530	Ulcerative colitis	TRUE	reported	376564	3	165560618	0.0219	2.59102e-08	10708	ebi-a-GCST90019404	Medium-chain specific acyl-CoA dehydrogenase, mitochondrial measurement	TRUE	reported	igd	0.0906	0.00245263	26.3225	2	TRUE
rs9997597	A	C	A	C	0.073	0.0123012	0.2837	0.322212	FALSE	FALSE	FALSE	finngen_R9_K11_UC_STRICT	4	173881889	HAND2	0.56909	0.0216041	5034	371530	Ulcerative colitis	TRUE	reported	376564	4	174803040	0.0139	1.66399e-07	10708	ebi-a-GCST90019404	Medium-chain specific acyl-CoA dehydrogenase, mitochondrial measurement	TRUE	reported	igd	0.2837	0.00216586	23.238	2	TRUE
rs10734281	C	G	C	G	-0.1707	0.0198925	0.87526	0.830215	FALSE	TRUE	FALSE	finngen_R9_K11_UC_STRICT	11	19746829	NAV2	0.458988	0.026863	5034	371530	Ulcerative colitis	TRUE	reported	376564	11	19768375	0.0372	4.57088e-06	3301	prot-a-1943	39S ribosomal protein L34, mitochondrial	TRUE	reported	igd	0.12474	0.00636268	21.1249	2	TRUE
rs138384783	G	C	G	C	-0.5299	-0.0283961	0.01494	0.0774911	FALSE	TRUE	FALSE	finngen_R9_K11_UC_STRICT	6	60649133	AL356135.1	0.455609	0.0380595	5034	371530	Ulcerative colitis	TRUE	reported	376564	6	57616880	0.1106	1.65959e-06	3301	prot-a-1943	39S ribosomal protein L34, mitochondrial	TRUE	reported	igd	0.01494	0.00826478	27.4927	2	TRUE
[truncated: 513 more rows]

## Sheet: Table S5
Table S5: The single nucleotide polymorphism selected for crohn's disease to perform Mendelian randomization analysis.
[truncated: 669 more rows]

## Sheet: Table S6
Table S6: Estimates of causal effect of inflammatory bowel disease on 63 kinds of mitochondrial characteristics.
[truncated: 311 more rows]

[truncated: 13 more sheets: Table S7, Table S8, Table S9, Table S10, Table S11, Table S12, Table S13, Table S14, Table S15, Table S16, Table S17, Table S18, Table S19]
